# Supplementary material for: Single-Cell Transcriptomics of Proliferative Phase Endometrium: Systems Analysis of Cell–Cell Communication Network Using CellChat
Source: Front Cell Dev Biol. 2022 Jul 22;10:919731. doi: 10.3389/fcell.2022.919731 (PMC9352955; doi:10.3389/fcell.2022.919731)
Supplement: Supplementary file 1 [file DataSheet4.CSV]

	T cells	NK cells	Macrophages	Endothelia	Unciliated epithelia	Ciliated epithelia	Proliferating stromal cell	Stromal cell	Smooth muscle cells
T cells	11	11	13	19	16	16	11	6	9
NK cells	15	14	11	34	43	46	27	5	14
Macrophages	17	14	23	33	26	35	22	7	16
Endothelia	27	34	44	85	95	103	80	41	56
Unciliated epithelia	23	21	27	80	94	125	70	25	46
Ciliated epithelia	21	18	22	80	89	115	61	21	45
Proliferating stromal cell	34	37	42	87	108	146	103	58	55
Stromal cell	30	33	33	66	84	115	93	57	37
Smooth muscle cells	31	35	39	81	100	126	98	57	65
