# Supplementary material for: Single-Cell Transcriptomics of Proliferative Phase Endometrium: Systems Analysis of Cell–Cell Communication Network Using CellChat
Source: Front Cell Dev Biol. 2022 Jul 22;10:919731. doi: 10.3389/fcell.2022.919731 (PMC9352955; doi:10.3389/fcell.2022.919731)
Supplement: Supplementary file 2 [file DataSheet3.CSV]

	T cells	NK cells	Macrophages	Endothelia	Unciliated epithelia	Ciliated epithelia	Proliferating stromal cell	Stromal cell	Smooth muscle cells
T cells	0.41122271	0.636508237	0.142539187	0.216315248	0.154981127	0.132438768	0.044993856	0.029688538	0.089232226
NK cells	0.444163379	0.554386908	0.241862715	0.417129045	0.599697514	0.498340642	0.092563241	0.01889588	0.238393441
Macrophages	0.368438895	0.393992523	0.43357884	0.632295939	0.189846373	0.169783037	0.140462517	0.101679027	0.17107172
Endothelia	1.247632194	1.31407486	1.282056386	1.512150167	1.91151625	1.684608163	1.289828736	0.847062558	1.203886189
Unciliated epithelia	0.655716514	0.514487924	0.548683347	0.900366086	1.211354791	1.226829787	0.63657947	0.313289863	0.795553484
Ciliated epithelia	0.521986408	0.408315319	0.474301732	0.666042903	0.849918621	0.867413822	0.385792592	0.142152421	0.458372051
Proliferating stromal cell	1.727517328	1.738833427	1.689765005	1.598673804	2.546099425	2.735760017	2.36431449	1.629202827	1.626257348
Stromal cell	1.597251272	1.658681572	1.5299008	1.424312719	2.319142474	2.521558774	2.13125355	1.609875377	1.258220772
Smooth muscle cells	1.932908914	1.798553616	1.940847714	1.759310909	3.249685609	3.197530585	2.175472165	1.351119828	1.841243417
