# Supplementary material for: Single-Cell Transcriptomics of Proliferative Phase Endometrium: Systems Analysis of Cell–Cell Communication Network Using CellChat
Source: Front Cell Dev Biol. 2022 Jul 22;10:919731. doi: 10.3389/fcell.2022.919731 (PMC9352955; doi:10.3389/fcell.2022.919731)
Supplement: Supplementary file 3 [file DataSheet1.CSV]

	gene	pathway	Ciliated epithelia	Endothelia	Macrophages	NK cells	Proliferating stromal cell	Smooth muscle cells	Stromal cell	T cells	Unciliated epithelia
7	ADGRE5	ADGRE5	0.215607544427164	0.0546683307739674	0.465503353499658	0.802086178219322	0.222511323228075	0.21842939921564	0.178923628718014	0.51266107273179	0.131892207494546
41	CD55	ADGRE5	1.38561283215784	1.41158780508368	0.756811306636539	0.605253459188119	0.192310191315264	0.610337452581072	0.255520087754838	0.579196665477748	1.41052049018513
9	AGRN	AGRN	0.383504297030214	0.308370603177573	0.0883684518357414	0.0703945816837684	0.185937375055408	0.334742313482609	0.178051037800057	0.00987153346431147	0.335239856422122
86	DAG1	AGRN	0.190683827165797	0.0921756622040926	0.0280060016563347	0.0351785955290623	0.0899474004670733	0.0782560151936193	0.0491279727417042	0.0161002843697333	0.0889454275390988
10	ALCAM	ALCAM	0.705990763196336	0.106601471868333	0.429432329386882	0.0762254290042072	0.284731157366293	0.234021446074895	0.250909065851942	0.0302299634438425	0.440221735666255
43	CD6	ALCAM	0.0118101574671955	0.00973071423761004	0.0142476984956877	0.15671679795578	0.0067375882490183	0.0050425083972755	0.0025777751539448	0.857619959464238	0.00127554914769882
12	ANGPT2	ANGPT	0.0677450844129616	2.02871738817469	0.0291932090107081	0.0169004863689314	0.0190212108672698	0.532232529947539	0.0155533234359779	0.0164868559530442	0.0452530113835066
187	ITGA5	ANGPT	0.134157486615791	0.798717223963521	0.435042004061712	0.311058863009367	0.780527955053558	0.421518662173981	0.701912466720121	0.148826797677612	0.215301866052135
218	ITGB1	ANGPT	0.979719685059813	1.76928073278876	0.986244096703142	1.25373274867651	1.75264582869941	2.13028023948996	1.60083172917176	0.659345850401286	1.21861271649441
361	TEK	ANGPT	0.0112888325551886	0.418290778444317	0.000303678192865292	0.000836377304666495	0.00153768892702035	0.00156927556757683	0.000964841931001458	0.00300784476779339	0.00744777552578633
13	ANGPTL2	ANGPTL	0.0125742532608775	0.253225691749882	0.0690638978711422	0.12410217103461	0.399066095455425	0.198500619656842	0.405919843309407	0.0142009621701591	0.0694296081744456
14	ANGPTL4	ANGPTL	0.0708140200666597	0.311372668495073	0.101330629214327	0.04010415051274	0.126127837182753	0.238467261868151	0.116284830184463	0.0186237491024288	0.161052242846436
55	CDH11	ANGPTL	0.0942525932088683	0.404241779633422	0.164775316111443	0.272966380191006	0.923705256569547	0.848878795599884	0.856246963627946	0.0522246514143188	0.167694059262017
58	CDH5	ANGPTL	0.0237073053179179	0.979679304883639	0.00109712746787781	0.00340017921422565	0.00304692554341951	0.00127391384478116	0.00323827064984809	0.00285472734932235	0.0256702344917633
188	ITGA5	ANGPTL	0.134157486615791	0.798717223963521	0.435042004061712	0.311058863009367	0.780527955053558	0.421518662173981	0.701912466720121	0.148826797677612	0.215301866052135
217	ITGB1	ANGPTL	0.979719685059813	1.76928073278876	0.986244096703142	1.25373274867651	1.75264582869941	2.13028023948996	1.60083172917176	0.659345850401286	1.21861271649441
332	SDC1	ANGPTL	0.112743200669794	0.00561106449842515	0.0267374707964002	0.0163401310464497	0.198460819956164	0.0200979686880248	0.0629872785362099	0.00221444468348482	0.0696769610088449
335	SDC2	ANGPTL	0.148386891758017	0.111243634089688	0.215273121466724	0.30743992747607	1.13199559455543	1.24637538736312	0.947993815221316	0.0435718475302022	0.28279776631142
338	SDC3	ANGPTL	0.188746914236273	0.217331122334007	0.232180362250529	0.137476772460866	0.576049117215574	0.18597277125356	0.465321139516054	0.0239386886828839	0.317766371003024
339	SDC4	ANGPTL	1.29483107875981	0.108997048240862	0.264776735304572	0.147059511030473	0.535755554955987	0.321308396322146	0.460986460096053	0.0843943393963651	1.11087575006851
375	TLR4	ANGPTL	0.00196295159569519	0.101612568702986	0.310806480799059	0.00146544768990797	0.00942477356648352	0.0197249997371386	0.00321720799003108	0.00565140121832371	0.0076036978855708
15	APP	APP	0.614441965434021	1.79441999743689	0.363337645400818	0.2890545820454	0.903215887820172	1.01791909946006	0.904167757768987	0.0892760610526223	0.700290900378605
45	CD74	APP	1.01185431240836	2.12006843201159	3.46614101311335	0.795487126453269	0.0877737251128886	0.0528099667183914	0.0453134103363754	1.53068094851929	0.945524518943584
19	BMP2	BMP	0.0954531965036382	0.387315301616256	0.0916491386567369	0.145718546836057	0.380485678714295	0.387742733757166	0.423013347526116	0.0261220175685602	0.108356292932668
20	BMPR1A	BMP	0.0996151987769364	0.0186341262278862	0.0293400667008402	0.03735110710849	0.158159002922658	0.0943427885004307	0.123538141253349	0.0107245588201416	0.0889398294154818
21	BMPR1B	BMP	0.412466149219627	0.000311814965001674	0.000366474058975832	0.00023891623212563	0.000717480199546371	0.00512504842444229	0.00181182867569273	0.000920033610456998	0.255540814112285
22	BMPR2	BMP	0.280270394817664	1.31030712886438	0.16466451082095	0.155832939885742	0.391039075022522	0.397518309100899	0.362336126109742	0.068262100538504	0.228114759027193
128	GDF7	BMP	0.043925226321352	0.0335411864161522	0.0552619474856004	0.093147703350225	0.322714623840163	0.0992400835245318	0.272459756870034	0.015258035863992	0.0485167348585621
25	CADM1	CADM	0.624329446885653	0.0641601856022931	0.093886667064833	0.0346758428807575	0.0250762304423274	0.042275971602563	0.038904185573486	0.0198930606164056	0.808750966303163
26	CADM1	CADM	0.624329446885653	0.0641601856022931	0.093886667064833	0.0346758428807575	0.0250762304423274	0.042275971602563	0.038904185573486	0.0198930606164056	0.808750966303163
8	ADM	CALCR	0.363756373825672	0.186710076956854	0.495275864293299	0.0750081301227666	0.209138339100722	0.42108791180397	0.255092975274438	0.0266378789078608	0.26689314680805
27	CALCRL	CALCR	0.0480931963595153	1.41315145241131	0.100576598544373	0.0271552376942179	0.0857540983678472	0.11531360684668	0.0837250458887599	0.00845158833981146	0.0191515157994877
1	ACKR1	CCL	0	0.83098643149501	0.00165751782428986	0.00291371842745542	0.00349305467046903	0.00204552526992318	0.00150649496032687	0.00215996567842758	0.0010522101947607
28	CCL14	CCL	0.00116881505932785	0.199195221193167	0	0	0.000220489870709415	0.000371576867850148	0.0001204984838257	0.00197384498783239	0.000908701316338236
29	CCL2	CCL	0.187011476261338	1.83977232274847	0.566611327965022	0.149596158892638	0.273085768831095	0.921147786323838	0.304067218524724	0.0963681374049582	0.155841974156925
30	CCL5	CCL	0.015479720014699	0.0454436175406252	0.122823631094937	2.17319100565879	0.0590703875884434	0.0235398948754568	0.00769070452254578	1.88575599233468	0.034161515382431
275	MRC1	CD45	0.00352477854746634	0.0799323514200138	0.403101096794057	0.00281830660825515	0.00258384828195539	0.000614524441614876	0.00130107143390266	0.0148238017602788	0.000923386902059658
319	PTPRC	CD45	0	0.0486459144552287	1.01319269866572	2.02140451214288	0.0767879032105074	0.0252047374219005	0.00766266405925713	2.72714659612399	0.0361931874254155
39	CD46	CD46	1.13630565113319	0.786134416338673	0.371221606332473	0.359234594554933	0.343641382793162	0.398621604577328	0.386567535379909	0.431686277693913	0.726454292226423
240	JAG1	CD46	1.01423741360411	0.567783166851785	0.156896956858884	0.145141887567905	0.105943207028658	0.734307835497948	0.137664795743889	0.0266503482515306	0.327423099290852
11	ALCAM	CD6	0.705990763196336	0.106601471868333	0.429432329386882	0.0762254290042072	0.284731157366293	0.234021446074895	0.250909065851942	0.0302299634438425	0.440221735666255
42	CD6	CD6	0.0118101574671955	0.00973071423761004	0.0142476984956877	0.15671679795578	0.0067375882490183	0.0050425083972755	0.0025777751539448	0.857619959464238	0.00127554914769882
49	CD96	CD96	0.0209071385434981	0.0202667102558006	0.023492231078711	0.873946130242386	0.0311360109593329	0.00594111504946399	0.00281828600743858	1.027042509338	0.00948758139540296
279	NECTIN1	CD96	0.0654826458874809	0.0705853209543931	0.0354832213854045	0.0792724999654178	0.139614898819649	0.151158852529269	0.132525462071587	0.0469347288959315	0.141011689186921
325	PVR	CD96	0.0337951294254692	0.236808527941727	0.0292313506621477	0.016428547126438	0.0544506797709211	0.0582790223425471	0.0446324459844811	0.00650006326928019	0.0869849685231624
50	CD99	CD99	1.25168460643135	1.19111636950564	0.774887939451138	1.20507804224893	1.49686438369802	1.38865701187824	1.44652628019397	1.22807183896654	1.25647385588633
51	CD99	CD99	1.25168460643135	1.19111636950564	0.774887939451138	1.20507804224893	1.49686438369802	1.38865701187824	1.44652628019397	1.22807183896654	1.25647385588633
305	PILRA	CD99	0.0247110914607868	0.0108600401800014	0.345902054824046	0.00288945012839735	0.00674806985369214	0.00422618235322433	0.0055493253459531	0.00304925235841871	0.0120211775873498
52	CDH1	CDH	1.12526881876876	0.000371360366124108	0.00706835408176193	0.00207307169808071	0.00428889417677032	0.00219537359432672	0.00259701184221112	0.00777625304852235	0.786489759520065
53	CDH1	CDH	1.12526881876876	0.000371360366124108	0.00706835408176193	0.00207307169808071	0.00428889417677032	0.00219537359432672	0.00259701184221112	0.00777625304852235	0.786489759520065
56	CDH2	CDH	0.0361678656115261	0.200252034324732	0.0606111415565093	0.120748033340593	0.485336363483235	0.172537366882472	0.39087166804435	0.0125425166178885	0.0837929021826544
57	CDH2	CDH	0.0361678656115261	0.200252034324732	0.0606111415565093	0.120748033340593	0.485336363483235	0.172537366882472	0.39087166804435	0.0125425166178885	0.0837929021826544
54	CDH1	CDH1	1.12526881876876	0.000371360366124108	0.00706835408176193	0.00207307169808071	0.00428889417677032	0.00219537359432672	0.00259701184221112	0.00777625304852235	0.786489759520065
175	ITGA2	CDH1	0.35451066405544	0.518629895948964	0.00929966787292968	0.0152847736245232	0.0502584597775017	0.0248502412790302	0.0287730858012853	0.0100186990167666	0.612041810327622
214	ITGB1	CDH1	0.979719685059813	1.76928073278876	0.986244096703142	1.25373274867651	1.75264582869941	2.13028023948996	1.60083172917176	0.659345850401286	1.21861271649441
59	CDH5	CDH5	0.0237073053179179	0.979679304883639	0.00109712746787781	0.00340017921422565	0.00304692554341951	0.00127391384478116	0.00323827064984809	0.00285472734932235	0.0256702344917633
60	CDH5	CDH5	0.0237073053179179	0.979679304883639	0.00109712746787781	0.00340017921422565	0.00304692554341951	0.00127391384478116	0.00323827064984809	0.00285472734932235	0.0256702344917633
61	CEACAM1	CEACAM	0.0885363062041783	0.224750499788345	0.0146019063345792	0.0152137927933002	0.0117607872959923	0.0039777532760371	0.00692446864392619	0.0362719394344633	0.29274692580067
346	SELE	CEACAM	0.0377781697462133	1.38202955698778	0.0049681610209638	0.00558009091532418	0.00863338776163698	0.00791663143600147	0.00641126933467916	0.0174955044515578	0.00361075898002564
44	CD69	CLEC	0.02935867168004	0.0495887971753006	0.1579161918499	1.04574182657622	0.0373955668653057	0.0124514160946407	0.00582778097804083	1.28763297807384	0.0274419901837014
62	CLEC2B	CLEC	0.345337634489728	2.21835593533393	0.940947115867716	1.79029443806244	1.71082742829957	1.18458657424898	1.84964709594017	1.5461259324605	0.459034097063383
63	CLEC2D	CLEC	0.0428701297767802	0.0503595885832937	0.174634704941228	0.652946844306387	0.0702486631186926	0.0362114230216202	0.0348387373750248	1.70780416410243	0.0356633236659075
248	KLRB1	CLEC	0	0.0277593929307643	0.0394709529259387	1.69286968167316	0.0438094843757579	0.00949162623187668	0.0043871734001076	1.02236826689454	0.0197595283050772
32	CD44	COLLAGEN	0.559312448310349	0.242327092885665	1.9006618849747	1.62115351839184	1.37157648102139	1.10472741554817	1.30751808239694	1.84917933646455	1.01290057706129
64	COL1A1	COLLAGEN	0.890636157687736	0.905072797371485	1.0033562791284	1.4365549566844	3.64991781100993	3.45480408598838	3.69416028695045	0.559640829830325	1.08260135364751
65	COL1A2	COLLAGEN	0.990694825186854	0.672934422306789	0.773926614043403	1.1763188446103	3.02621045718385	3.17037804453041	3.07873252826776	0.437449067633876	1.32255008105823
66	COL4A1	COLLAGEN	0.29150893416676	1.90685529851476	0.186725597651189	0.284594487537775	0.85505279096312	2.38195249175223	0.812762938481457	0.0512987870892803	0.586953958680986
67	COL4A2	COLLAGEN	0.280836974549588	1.66963195511059	0.187721980325069	0.314802095188792	0.976683641827358	2.27989002952379	0.969060225817561	0.0504360365504797	0.48616851974382
68	COL6A1	COLLAGEN	0.387837722080611	0.660519048512055	0.445288998639872	0.696874400962815	1.84899049497596	2.03083550743331	1.96297703223878	0.226483836203699	0.51798218829297
69	COL6A2	COLLAGEN	0.308254349164413	1.32009451522212	0.487685181006019	0.778032639265287	2.1131220173598	2.56781945341624	2.27623492655979	0.191769206520466	0.502076616303159
70	COL6A3	COLLAGEN	0.194563798852282	0.205783863785434	0.252164599883296	0.347574600562654	1.19717192518661	1.50143234799854	1.06820404530513	0.0716050165718464	0.215534050407516
71	COL9A2	COLLAGEN	0.0957313830116336	0.00240370018697007	0.0200078342745562	0.00615179376895044	0.0108367681830063	0.00651934640148607	0.0102421823704191	0.0149718236412443	0.180420374595237
172	ITGA1	COLLAGEN	0.0629139615913487	0.386980619681896	0.0173267281390048	0.316394494700127	0.073272289348103	0.958104907271664	0.0190298447456905	0.163133282553897	0.0245389778069121
174	ITGA2	COLLAGEN	0.35451066405544	0.518629895948964	0.00929966787292968	0.0152847736245232	0.0502584597775017	0.0248502412790302	0.0287730858012853	0.0100186990167666	0.612041810327622
177	ITGA3	COLLAGEN	0.30811444366478	0.0550533937794763	0.020759712793574	0.0284629344038016	0.0843309284456183	0.133068125079796	0.0756245087789697	0.0136228223465054	0.236472177680413
206	ITGAV	COLLAGEN	0.660629156697973	0.601566253081477	0.453389281805968	0.242478378750568	0.599634906798551	0.709693360664912	0.567542179495316	0.107363958786362	0.600844867599413
223	ITGB1	COLLAGEN	0.979719685059813	1.76928073278876	0.986244096703142	1.25373274867651	1.75264582869941	2.13028023948996	1.60083172917176	0.659345850401286	1.21861271649441
239	ITGB8	COLLAGEN	1.53468856881482	0.0296085673938421	0.181532780553886	0.0550916912584814	0.230519484432113	0.0812626932351191	0.149880876470532	0.0127907953200588	1.02713712527051
329	SDC1	COLLAGEN	0.112743200669794	0.00561106449842515	0.0267374707964002	0.0163401310464497	0.198460819956164	0.0200979686880248	0.0629872785362099	0.00221444468348482	0.0696769610088449
341	SDC4	COLLAGEN	1.29483107875981	0.108997048240862	0.264776735304572	0.147059511030473	0.535755554955987	0.321308396322146	0.460986460096053	0.0843943393963651	1.11087575006851
24	C3	COMPLEMENT	0.124311380606344	0.00265356013551365	0.127879161193985	0.00290361151097373	0.0036079286500815	0.00271824621170367	0.00539423121074885	0.000868963196098728	0.188995487711858
197	ITGAM	COMPLEMENT	0.00287622691420707	0.0134817192002243	0.233354003826741	0.128654851379257	0.0268919562195202	0.00908243293081625	0.0193809013393984	0.015272822735442	0.0130563020411383
208	ITGAX	COMPLEMENT	0.00286743519364087	0.0142672718954084	0.938979619686653	0.430572814850116	0.0250825816015522	0.00700326118475368	0.0076508895334195	0.0169642595390919	0.0108396353462245
227	ITGB2	COMPLEMENT	0.00217631610446285	0.0101163113147384	0.874264653359664	0.591420457170204	0.0245589034473635	0.00845867865497511	0.00323154559159979	0.584780381366951	0.00964252469106378
72	CSF1	CSF	0.36945509119562	0.119562057518531	0.0743814033473294	0.171154049415155	0.293101962066766	0.189139038690568	0.261240521072903	0.0601795827658497	0.325210033815975
73	CSF1R	CSF	0	0.00275551221234155	0.534866041735893	0.00205863171825569	0.00271203402265337	0.0105907162875047	0.00418753803020203	0.000905574937633626	0.00233098523681357
74	CSF3	CSF3	0.212354209302131	0.387438213451898	0.0206497834682118	0.0264968810034929	0.0471340981084629	0.0457682116435725	0.0468756680379534	0.0111464811618839	0.777848108217681
75	CSF3R	CSF3	0	0.0032032747362543	0.320642452263323	0.00233959208072091	0.000912786588833806	0.000647267278340252	0.00148381266899145	0.00428119251117046	0.00236472536971689
2	ACKR1	CXCL	0	0.83098643149501	0.00165751782428986	0.00291371842745542	0.00349305467046903	0.00204552526992318	0.00150649496032687	0.00215996567842758	0.0010522101947607
4	ACKR3	CXCL	0.0258410497741478	0.748371428257016	0.041828967032124	0.0284592337755381	0.0778836336314058	0.14182380789156	0.0843753834706153	0.00812622820362653	0.0641800760048503
76	CXCL1	CXCL	0.251312860617702	0.272648749202653	0.650416248683394	0.0650418118945605	0.121946197450549	0.174659975858939	0.131337641431353	0.0221264605615968	0.540377269514343
77	CXCL12	CXCL	0.0385500242016103	0.080700682979027	0.153506308031323	0.141089022273496	0.565618653128406	0.153419605851965	0.463952175920069	0.0149116618264057	0.0768173145044286
78	CXCL16	CXCL	0.278008229390526	0.0521656514532815	0.95542027134284	0.102512694623444	0.0541161738041613	0.0630335242000604	0.0350924235107554	0.185821243120536	0.396229887488211
79	CXCL2	CXCL	0.456812191538224	0.920353291487314	1.49354034183024	0.0868446992271849	0.106418588346256	0.817859844503927	0.128615724088809	0.0623349025039631	1.12532369400871
80	CXCL3	CXCL	0.167543392543356	0.298866348071864	1.37147456741389	0.0645001548457284	0.0705724462706285	0.361568272378283	0.0780349274829596	0.0431920296467755	0.747640198354785
81	CXCL8	CXCL	1.17279846866173	0.646919129892216	3.07207724657952	0.278253573342906	0.327756039623797	1.13108264886368	0.287502209070257	0.289654867388735	2.92688285009624
82	CXCR4	CXCL	0.147185802531086	0.180145264868829	0.983757330514834	1.57146785481349	0.10311273008376	0.110502541328778	0.0627932018757756	2.72791784247486	0.19769654432947
84	CXCR6	CXCL	0.00160837585610097	0.00237293644187413	0.00839618468403967	0.291479201274523	0.00382731196869877	0.00224211413944321	0.00115563324981597	0.70720667735184	0.00100006691403748
90	DSC2	DESMOSOME	0.228334106820676	0	0.0746622788328399	0	0.00158486586863004	0.000543731007055772	0.000919382252917808	0.000874672757714435	0.0847796134597872
91	DSG2	DESMOSOME	0.524977504590033	0.00400951390933098	0.0191229555347558	0.00185124407995642	0.022756771096705	0.00125481744349865	0.00664257434338899	0.000718233714075628	0.466376116986475
92	EDN1	EDN	0.510835179951641	0.24243398418618	0.0306023496050042	0.00750388948847087	0.00717239762827205	0.00268838754489555	0.00506699199228964	0.00416958008733623	0.711730316052769
93	EDN2	EDN	0.312825781655562	0.00203434686562637	0.00235793965209694	0.000593821416865241	0.00531153612739915	0.000530705486136162	0.00342760172953319	0	0.182517609043253
94	EDN3	EDN	0.0184837565877774	0.0169590938788848	0.0158511351436177	0.0481840592458079	0.162486021907828	0.0235421242252816	0.149163814835535	0.00559107594320708	0.107221935881719
95	EDNRA	EDN	0.0730703181244986	0.0692291401849183	0.080239853955746	0.134118520254844	0.431145501869766	0.582180095553331	0.408681179266944	0.0201509866322929	0.0810855111096133
16	AREG	EGF	0.31033824744706	0.0106648933297703	0.273232832329136	0.362823317112778	0.0146514867700342	0.00634732581344534	0.00479106611818003	0.200533030535641	0.535274430777465
23	BTC	EGF	0.152201671171867	0	0	0.000438000372714267	0.00240437187897564	0.00579579226889878	0.00118654106746215	0	0.0406903730370201
99	EGFR	EGF	0.178412098910022	0.0344203588523319	0.054889061350234	0.0811839384346951	0.277448999907362	0.301531695682409	0.26566545510367	0.0136878741306099	0.207502051616274
103	ERBB2	EGF	0.306252349352421	0.0181716840887448	0.00961056265273124	0.0242268168252549	0.0510243571987509	0.0448396813593113	0.0567605619105332	0.0021936700838357	0.121146621819666
104	EREG	EGF	0.0178339813328171	0.00639711994065978	0.662492417492517	0.00987106791226891	0.00469996891676027	0.00214992409697757	0.00362954284373765	0.00633566937052364	0.00888445559716242
133	HBEGF	EGF	0.270498059350112	0.208583428917529	0.201313373728541	0.0805377374414288	0.302285211500048	0.223879515182175	0.24964316683737	0.0162268784361042	0.365864570288594
362	TGFA	EGF	0.128582568927399	0.00925067724823632	0.184022774368649	0.00726166911222988	0.00141492308837402	0.000650952602999656	0.000626021284937044	0.0129402243018047	0.0679111388761838
96	EFNA1	EPHA	0.293902442601124	0.575329371483955	0.00834313601209099	0.00588232758983024	0.0129974782310387	0.0293471864868053	0.0235555576965009	0.00557244760429867	0.25776607460304
100	EPHA2	EPHA	0.756897676544468	0.228450063167044	0.0744291695491101	0.0917948436003329	0.300783305502351	0.111906845564509	0.26062493047024	0.0178132192546613	0.80722240479235
101	EPHA5	EPHA	0.00773173144580008	0.0238495512195192	0.02318711143659	0.0405989319944652	0.146763264790251	0.0494691858363234	0.133924870316745	0.00688193372047324	0.0177621197360446
97	EFNB1	EPHB	0.10561083624041	0.166275784850446	0.0526656910668284	0.0981793505446514	0.206127718079612	0.110126054096377	0.218494300363276	0.0221336421405043	0.220466093220007
98	EFNB2	EPHB	0.285995962929711	0.387123463042279	0.137057569572423	0.229867911305556	0.784584016246262	0.519563653094702	0.737032984595973	0.0469950616037056	0.481514796522741
102	EPHB4	EPHB	0.0536752475681235	0.216873097435554	0.0134049646370366	0.0277222957030118	0.132789040093521	0.0977422917531307	0.105002469768933	0.00855649728823566	0.0942118787974654
105	ESAM	ESAM	0.0346774208298173	1.16686947062512	0.0106873514697513	0.00722194589390013	0.0145121722149296	0.232017392430399	0.0111136459919408	0.00616928621122778	0.0140687569732071
106	ESAM	ESAM	0.0346774208298173	1.16686947062512	0.0106873514697513	0.00722194589390013	0.0145121722149296	0.232017392430399	0.0111136459919408	0.00616928621122778	0.0140687569732071
111	FAS	FASLG	0.125428042653433	0.0403219767758763	0.053858642475832	0.0951121649097399	0.15951727618082	0.0732687806872093	0.0900336157500661	0.252429099737846	0.0844946154014782
112	FASLG	FASLG	0	0.00572886287128811	0.011270878883046	0.587126016996978	0.0225088108770661	0.00204605944357661	0.000945847292232935	0.225568612244377	0.00327851322525549
113	FGF2	FGF	0.0804259226331184	0.0887608122006643	0.10328900284326	0.173573391550242	0.571070970517201	0.478789321634173	0.518937419052302	0.0353330819445541	0.146082016095625
114	FGFR1	FGF	0.594372422774976	0.630493505759422	0.284711278855898	0.29695886046082	0.79892505172968	0.788032159520984	0.917884799313574	0.0903877456513495	0.561472947428036
115	FGFR2	FGF	0.222554538703987	0.00400389753390879	0.0014425676693125	0.00185760714229734	0.0107384452159563	0.00935173623452469	0.0123300610264244	0.00294898480113522	0.13593382955534
38	CD44	FN1	0.559312448310349	0.242327092885665	1.9006618849747	1.62115351839184	1.37157648102139	1.10472741554817	1.30751808239694	1.84917933646455	1.01290057706129
118	FN1	FN1	0.20176140195675	1.40590673715885	0.193064938742425	0.273133320679272	1.00563218552102	1.21066815417759	0.899557004979986	0.0568583571516996	0.196179906277771
180	ITGA3	FN1	0.30811444366478	0.0550533937794763	0.020759712793574	0.0284629344038016	0.0843309284456183	0.133068125079796	0.0756245087789697	0.0136228223465054	0.236472177680413
182	ITGA4	FN1	0	0.0147346444016986	0.157682645245913	0.546275582280356	0.144880690133641	0.137895563664485	0.0781151897201435	0.646885056404898	0.0220253317234538
185	ITGA5	FN1	0.134157486615791	0.798717223963521	0.435042004061712	0.311058863009367	0.780527955053558	0.421518662173981	0.701912466720121	0.148826797677612	0.215301866052135
194	ITGA8	FN1	0.00998548421692969	0.219866382483894	0.0111575191365799	0.0144788962737725	0.0363224863839536	0.0621936575914482	0.0542487082300748	0.00387818188061743	0.00616015584009332
204	ITGAV	FN1	0.660629156697973	0.601566253081477	0.453389281805968	0.242478378750568	0.599634906798551	0.709693360664912	0.567542179495316	0.107363958786362	0.600844867599413
221	ITGB1	FN1	0.979719685059813	1.76928073278876	0.986244096703142	1.25373274867651	1.75264582869941	2.13028023948996	1.60083172917176	0.659345850401286	1.21861271649441
235	ITGB6	FN1	0.0896103306693866	0.000826770257288139	0.00214856998289615	0	0.000913169325406155	0.000890350994295594	0.00153026741598505	0	0.163269049406848
238	ITGB8	FN1	1.53468856881482	0.0296085673938421	0.181532780553886	0.0550916912584814	0.230519484432113	0.0812626932351191	0.149880876470532	0.0127907953200588	1.02713712527051
331	SDC1	FN1	0.112743200669794	0.00561106449842515	0.0267374707964002	0.0163401310464497	0.198460819956164	0.0200979686880248	0.0629872785362099	0.00221444468348482	0.0696769610088449
345	SDC4	FN1	1.29483107875981	0.108997048240862	0.264776735304572	0.147059511030473	0.535755554955987	0.321308396322146	0.460986460096053	0.0843943393963651	1.11087575006851
34	CD44	GALECTIN	0.559312448310349	0.242327092885665	1.9006618849747	1.62115351839184	1.37157648102139	1.10472741554817	1.30751808239694	1.84917933646455	1.01290057706129
132	HAVCR2	GALECTIN	0.00400540646689765	0.00733408171694067	0.436213796342738	0.635670442754624	0.0235438800579083	0.00178670504488434	0.0028509212951991	0.0684810370621678	0.00647693725864946
261	LGALS9	GALECTIN	0.175167271708284	0.392147063987452	0.351536456151007	0.144422415779154	0.214493314585854	0.0576425151034469	0.205773180015771	0.0477786389985786	0.222472969921022
320	PTPRC	GALECTIN	0	0.0486459144552287	1.01319269866572	2.02140451214288	0.0767879032105074	0.0252047374219005	0.00766266405925713	2.72714659612399	0.0361931874254155
17	AXL	GAS	0.198069355137915	0.121806120500776	0.703369937525808	0.260804138826736	0.854839160352415	1.16244479854554	0.931077945482627	0.036474917840197	0.370408155287831
126	GAS6	GAS	0.380673712194561	0.505802897443733	0.390867646285686	0.201794925113803	0.744243962245144	0.751778181311846	0.69643916714381	0.0378981916260625	0.3528760653882
382	TYRO3	GAS	0.0092088300912219	0.0577559787023577	0.0177143144494699	0.0445134021282454	0.17533339797576	0.0588588541163007	0.107209534301001	0.00867859155991232	0.046438830201194
127	GDF15	GDF	0.583556544261907	0.428507794648241	0.0870329472739462	0.0763762992685438	0.258004239445107	0.0737162258190089	0.252984112897447	0.0112799814576872	0.12221285750605
366	TGFBR2	GDF	0.29068269350319	0.69117415469596	0.146608576262359	0.189348203763832	0.0774085359536248	0.177335032445064	0.0460316006628641	0.341781390548282	0.175155660666016
130	GRN	GRN	0.279412970830528	1.17488875785437	1.44849798259326	0.23199775648424	0.677201872067252	0.536717141465302	0.609772356711045	0.12307121864153	0.869482033290518
359	SORT1	GRN	0.19013140101041	0.0591883559320377	0.0529714604050675	0.0145824731562676	0.019690534567535	0.0445222081264033	0.00375645546625011	0.00266366797032602	0.0713080721910596
134	HGF	HGF	0.0210944098136109	0.0476712350760545	0.0872813670622978	0.0879857960298197	0.521781852634049	0.149020006499859	0.324346743639455	0.0156264442885749	0.0550789782254731
271	MET	HGF	0.507483300419233	0.170318270493974	0.00723600719915963	0.00312977233626573	0.0133059066638183	0.00460062295227797	0.00954025666038472	0	0.539789720350223
157	IHH	HH	0.193975186319903	0.000491883614166552	0.000402538134169476	0	0.00306074699920893	0.00106451066720935	0.000987422868787717	0	0.150230704873272
315	PTCH1	HH	0.119781689255926	0.0759256942373933	0.0661622398185067	0.11215731814339	0.401276551753802	0.175279463705397	0.333034827379055	0.0186226222529267	0.0681731330336924
358	SMO	HH	0.014121578059418	0.0271384686355968	0.0182967706259199	0.0353227191662118	0.159255365697668	0.0859767372613091	0.116419484020531	0.00719488107565642	0.0348442035356101
85	DAG1	HSPG	0.190683827165797	0.0921756622040926	0.0280060016563347	0.0351785955290623	0.0899474004670733	0.0782560151936193	0.0491279727417042	0.0161002843697333	0.0889454275390988
150	HSPG2	HSPG	0.306745326909807	1.57445785594123	0.0582494625620449	0.0650085967794994	0.275194434446052	0.243077211495028	0.215906147086894	0.0194418691774673	0.302407916088255
151	ICAM1	ICAM	0.223426637798284	1.54202937788233	1.1618095328781	0.235468912148748	0.458937822842147	0.564574705563536	0.477460306714301	0.0557293412088504	0.419496670482158
154	ICAM2	ICAM	0.0133943199168347	0.3681778980156	0.0851461448780618	0.0794840453332675	0.0143186273853285	0.0219813649583122	0.00812779729452426	0.156946866441417	0.00665074212674193
200	ITGAM	ICAM	0.00287622691420707	0.0134817192002243	0.233354003826741	0.128654851379257	0.0268919562195202	0.00908243293081625	0.0193809013393984	0.015272822735442	0.0130563020411383
210	ITGAX	ICAM	0.00286743519364087	0.0142672718954084	0.938979619686653	0.430572814850116	0.0250825816015522	0.00700326118475368	0.0076508895334195	0.0169642595390919	0.0108396353462245
229	ITGB2	ICAM	0.00217631610446285	0.0101163113147384	0.874264653359664	0.591420457170204	0.0245589034473635	0.00845867865497511	0.00323154559159979	0.584780381366951	0.00964252469106378
155	IGF1	IGF	0.374331384107539	0.438689223497272	0.679182206539221	0.775454132888457	2.15009928065301	1.07689548993979	2.16985423892624	0.161518840426739	0.514031337940307
156	IGF1R	IGF	0.731248859783036	0.116873154398436	0.0707652561040255	0.114410187531082	0.394775379383053	0.537509167924498	0.30965089016518	0.0346912498880933	0.332471213197699
190	ITGA6	IGF	0.783161565089948	0.839852835843882	0.0967636810346905	0.13790511981977	0.721360180982675	0.148921148440642	0.340765103797989	0.0695877951576427	0.847748101529888
231	ITGB4	IGF	0.222671162978708	0.0617170279907952	0.00104607017795257	0.000845475948034357	0.00609926823870797	0.00132940236477345	0.00321019552895869	0.00198177859274534	0.059905591368812
158	IL1A	IL1	0.00629937340516104	0.00512766176554912	0.528462759388622	0.00458433596881544	0.00374292730421634	0.00246101821312926	0.00181303207510564	0.00272807600918934	0.0936492754799934
159	IL1B	IL1	0.0313928063817691	0.0446486857556918	1.98852883518186	0.030481250105986	0.0264882989633739	0.0383346871291555	0.0279226038771683	0.0396214127270757	0.0474393368590214
160	IL1R1	IL1	0.572194072645375	0.503460135706374	0.37670406462051	0.304139466126488	0.897165971986764	1.06855592607806	0.862766703805265	0.123424920012374	0.74242962488552
161	IL1RAP	IL1	0.151703702045005	0.0433597045704034	0.09636909448789	0.0194788901571036	0.0456777263472915	0.247489974693367	0.0276084807003236	0.0133243937305709	0.118922379826537
162	IL1RL1	IL1	0.0307876263665569	0.0440555307667383	0.0529343370585363	0.0358178840775564	0.251428292720486	0.482202549593075	0.131937657570364	0.0241686737981037	0.078922252828594
164	IL33	IL1	0.0360739020192092	0.398041546383356	0.0148802571208299	0.0254492073285013	0.114535893587701	0.0822458819685107	0.0720757761287731	0.00379414062428175	0.0450498181714262
163	IL2RG	IL2	0	0.0155586911840152	0.279402309138335	0.764669458806442	0.0317550950312181	0.00677035571081056	0.00193606645436235	0.88965258517737	0.00770409002450995
167	IL7	IL2	0.172521407873975	0.00538846757183093	0.0156638044308332	0.00146719995715428	0.00417650715140291	0.00777877373933848	0.00476336567496838	0.00241862916535143	0.00202664180112643
168	IL7R	IL2	0.0137631911209863	0.0323810605069224	0.690874179884774	0.201412245927528	0.0244402712532042	0.0348280441056948	0.00824017045036066	1.31106765237572	0.0694330416062495
152	ICAM1	ITGB2	0.223426637798284	1.54202937788233	1.1618095328781	0.235468912148748	0.458937822842147	0.564574705563536	0.477460306714301	0.0557293412088504	0.419496670482158
153	ICAM2	ITGB2	0.0133943199168347	0.3681778980156	0.0851461448780618	0.0794840453332675	0.0143186273853285	0.0219813649583122	0.00812779729452426	0.156946866441417	0.00665074212674193
226	ITGB2	ITGB2	0.00217631610446285	0.0101163113147384	0.874264653359664	0.591420457170204	0.0245589034473635	0.00845867865497511	0.00323154559159979	0.584780381366951	0.00964252469106378
107	F11R	JAM	0.945373832709825	0.137982003996797	0.0984878146833803	0.0473718019793401	0.00683683826626924	0.00159592878303746	0.00322621832294702	0.0659890501887636	0.66382134993657
108	F11R	JAM	0.945373832709825	0.137982003996797	0.0984878146833803	0.0473718019793401	0.00683683826626924	0.00159592878303746	0.00322621832294702	0.0659890501887636	0.66382134993657
179	ITGA3	JAM	0.30811444366478	0.0550533937794763	0.020759712793574	0.0284629344038016	0.0843309284456183	0.133068125079796	0.0756245087789697	0.0136228223465054	0.236472177680413
198	ITGAM	JAM	0.00287622691420707	0.0134817192002243	0.233354003826741	0.128654851379257	0.0268919562195202	0.00908243293081625	0.0193809013393984	0.015272822735442	0.0130563020411383
202	ITGAV	JAM	0.660629156697973	0.601566253081477	0.453389281805968	0.242478378750568	0.599634906798551	0.709693360664912	0.567542179495316	0.107363958786362	0.600844867599413
216	ITGB1	JAM	0.979719685059813	1.76928073278876	0.986244096703142	1.25373274867651	1.75264582869941	2.13028023948996	1.60083172917176	0.659345850401286	1.21861271649441
228	ITGB2	JAM	0.00217631610446285	0.0101163113147384	0.874264653359664	0.591420457170204	0.0245589034473635	0.00845867865497511	0.00323154559159979	0.584780381366951	0.00964252469106378
243	JAM2	JAM	0.0199707501078498	0.585791502070288	0.035762197933608	0.0413674543967944	0.221675469384162	0.124735763018196	0.158941785825979	0.0103615445183993	0.128817902426225
244	JAM2	JAM	0.0199707501078498	0.585791502070288	0.035762197933608	0.0413674543967944	0.221675469384162	0.124735763018196	0.158941785825979	0.0103615445183993	0.128817902426225
245	JAM3	JAM	0.0181539584738015	0.128073443254789	0.0427936167993611	0.085890482303253	0.298577131354843	0.289007283090846	0.241107146043955	0.0145760418719032	0.0486598838812621
246	JAM3	JAM	0.0181539584738015	0.128073443254789	0.0427936167993611	0.085890482303253	0.298577131354843	0.289007283090846	0.241107146043955	0.0145760418719032	0.0486598838812621
35	CD44	LAMININ	0.559312448310349	0.242327092885665	1.9006618849747	1.62115351839184	1.37157648102139	1.10472741554817	1.30751808239694	1.84917933646455	1.01290057706129
87	DAG1	LAMININ	0.190683827165797	0.0921756622040926	0.0280060016563347	0.0351785955290623	0.0899474004670733	0.0782560151936193	0.0491279727417042	0.0161002843697333	0.0889454275390988
171	ITGA1	LAMININ	0.0629139615913487	0.386980619681896	0.0173267281390048	0.316394494700127	0.073272289348103	0.958104907271664	0.0190298447456905	0.163133282553897	0.0245389778069121
173	ITGA2	LAMININ	0.35451066405544	0.518629895948964	0.00929966787292968	0.0152847736245232	0.0502584597775017	0.0248502412790302	0.0287730858012853	0.0100186990167666	0.612041810327622
176	ITGA3	LAMININ	0.30811444366478	0.0550533937794763	0.020759712793574	0.0284629344038016	0.0843309284456183	0.133068125079796	0.0756245087789697	0.0136228223465054	0.236472177680413
192	ITGA6	LAMININ	0.783161565089948	0.839852835843882	0.0967636810346905	0.13790511981977	0.721360180982675	0.148921148440642	0.340765103797989	0.0695877951576427	0.847748101529888
193	ITGA7	LAMININ	0.027261586425692	0.00751705980243516	0.00838935049379537	0.00665431351151149	0.0332743745204624	0.345944493475169	0.0237956291380948	0.00417062824010773	0.0416606015979903
207	ITGAV	LAMININ	0.660629156697973	0.601566253081477	0.453389281805968	0.242478378750568	0.599634906798551	0.709693360664912	0.567542179495316	0.107363958786362	0.600844867599413
215	ITGB1	LAMININ	0.979719685059813	1.76928073278876	0.986244096703142	1.25373274867651	1.75264582869941	2.13028023948996	1.60083172917176	0.659345850401286	1.21861271649441
230	ITGB4	LAMININ	0.222671162978708	0.0617170279907952	0.00104607017795257	0.000845475948034357	0.00609926823870797	0.00132940236477345	0.00321019552895869	0.00198177859274534	0.059905591368812
237	ITGB8	LAMININ	1.53468856881482	0.0296085673938421	0.181532780553886	0.0550916912584814	0.230519484432113	0.0812626932351191	0.149880876470532	0.0127907953200588	1.02713712527051
252	LAMA3	LAMININ	0.192790977403226	0.0569893649309233	0.0286609017229511	0.0366707001213264	0.122317430348425	0.253628903040329	0.097705331233393	0.00348325290400834	0.165859303541747
253	LAMA4	LAMININ	0.170430882734421	0.654921091786842	0.0690346860459414	0.115726633823484	0.381210503715076	0.592457457551178	0.342191799577402	0.0164382932350322	0.157753417195045
254	LAMA5	LAMININ	0.210199904170795	0.388521307671713	0.030793754639339	0.0318985734119044	0.101163356988874	0.258268399678779	0.0968440977300901	0.00264214380211043	0.247063964556571
255	LAMB1	LAMININ	0.18956560648194	0.42753235293277	0.0626994539567381	0.0932984238448536	0.361079168667268	0.492184360378989	0.285062161659858	0.0136352850777841	0.214811572041507
256	LAMB2	LAMININ	0.127392203500748	0.453388500673006	0.0957208379487639	0.119183118948517	0.339454758261658	0.477464121778803	0.407974016511743	0.0173614503298709	0.191443118980667
257	LAMB3	LAMININ	0.589854234429044	0.0132061447559741	0.148015807319659	0.00873867233356721	0.00403369004667702	0.0312571732875857	0.00263080567392951	0.0089508565026344	0.800151979074108
258	LAMC1	LAMININ	0.484302391252177	0.749968454345785	0.137267834371795	0.189908213758196	0.645551392621889	0.756861117034352	0.613896684616299	0.0264647003916417	0.443111747464472
259	LAMC2	LAMININ	0.970458477978037	0.0353951383350586	0.00840341439580359	0.0113236462383877	0.0238757419624485	0.0219343115182539	0.019690061413647	0.012434414037659	1.2580669998879
260	LAMC3	LAMININ	0.0550825876221858	0.0206152437065161	0.0338446043608028	0.0399980561853178	0.232113453406112	0.505182122899611	0.150238190418975	0.00423216426667279	0.0258537546927228
166	IL6ST	LIFR	0.721147243141532	1.02725033659401	0.430593055710801	0.287576135880185	0.848965656609914	0.905798424695945	0.785806283107439	0.186829511765168	0.823682590357326
262	LIF	LIFR	0.505791998558	0.0938820953193333	0.173549304336662	0.225177485334787	0.585048716997659	0.553511093741799	0.480523367972649	0.0980788456097998	0.876447858269953
263	LIFR	LIFR	0.105915700535403	0.823538619371204	0.0447383340620134	0.0488240587388093	0.173606626482873	0.260342419183495	0.166270181151929	0.00668461595593325	0.12691616728614
47	CD8A	MHC-I	0.00398756102961255	0.00688050098666707	0.0140550277513831	0.276969351203096	0.0155711122435096	0.00303797087610645	0.00182017885310086	0.85577059397743	0.00865285775204812
135	HLA-A	MHC-I	1.01072234792654	2.29677225502996	2.0127701106326	2.52228884867496	1.10748047943225	1.37089078221324	0.935386862273258	2.94585084136563	1.30271674795197
136	HLA-B	MHC-I	1.39705247199066	2.96979352180259	2.88571402795157	3.17596883267536	1.15046769226576	1.87561749530866	1.08925750154396	3.67907935259022	1.90362165032204
137	HLA-C	MHC-I	1.32244734160978	2.4582436258421	2.45526314157018	2.85890660284425	1.16806966921354	1.46696184176536	1.06907989596456	3.34475083900885	1.52829164353153
148	HLA-E	MHC-I	1.00771966193723	2.56481849255304	1.80883849767688	1.96777050896016	0.85097622355411	1.48938736938374	1.10672485038481	2.39569750737362	1.22696681047477
149	HLA-F	MHC-I	0.0708515496726414	0.439932497906605	0.350071513984696	0.446037891684525	0.100578012279774	0.190419391024495	0.0765489074423849	0.622269707444158	0.088110335930656
249	KLRC1	MHC-I	0.000717361453358604	0.00683678039165426	0.0189061144509769	1.34538966722623	0.0520059174694233	0.00627740547093175	0.00213718085100015	0.0890995107977699	0.00882503900367136
250	KLRC2	MHC-I	0.00421840760581716	0.00282126108820796	0.0054313100782572	0.603548111648743	0.0130548447078458	0.000317080288771	0.000716873382916709	0.00939041566349404	0.00225824543861031
251	KLRD1	MHC-I	0.0164257663553089	0.0225213915496978	0.0219700108360674	1.3587310178577	0.0617948600825611	0.0148034884295645	0.0206172949587681	0.14780370963506	0.0168228387594497
31	CD4	MHC-II	0.0112766302149007	0.0121731516332491	0.49623951182867	0.0368576222005351	0.0577570942563526	0.0885932027724236	0.040438952047546	0.202182159820665	0.00417776106109918
138	HLA-DMA	MHC-II	0.101017326664251	0.381534997988944	1.43641929328459	0.0833721829016616	0.0147830099664311	0.00911996182296054	0.0071577706971029	0.217408827132532	0.276900680828053
139	HLA-DMB	MHC-II	0.0434395038132393	0.0700567372270432	0.600264133866741	0.0222836565703426	0.00343891161118115	0.00192049302440039	0.000830288627149576	0.0240719696256094	0.138915819426122
140	HLA-DPA1	MHC-II	0.0382427595487358	0.650206825531773	2.5839832658735	0.283154192026922	0.0567919419326069	0.0543498124334821	0.0597581742243202	0.746394493198851	0.0398207431042446
141	HLA-DPB1	MHC-II	0.0256957810980131	0.498520832990314	2.457685650296	0.341468589222103	0.213375334787141	0.14579378779913	0.20978633687065	0.78581041258094	0.0773557616970303
142	HLA-DQA1	MHC-II	0.00720853900467303	0.0427311819038641	2.10119334152136	0.0804574813191362	0.0263504245178069	0.0096165226844188	0.0168056000889172	0.279761569138742	0.0215011719653271
143	HLA-DQA2	MHC-II	0	0.0212690132543635	1.08511317145878	0.0396822870233567	0.0401387819586277	0.00586550256961454	0.0174671963218056	0.132040202027982	0.00959613899386226
144	HLA-DQB1	MHC-II	0.042837316895025	0.18427476758401	1.88325702325743	0.0606985914079951	0.0549717962401971	0.0171216420931955	0.0315652206870286	0.21833702456961	0.0223853941135991
145	HLA-DRA	MHC-II	0.338243421649065	1.15805616845033	3.29396531336173	0.220369064078781	0.0692803974276802	0.0531735116081057	0.0508675384094837	0.561419963805858	0.330714070658552
146	HLA-DRB1	MHC-II	0.275738252370993	1.22124159643704	2.79962887238847	0.364645500446442	0.0687796457961699	0.0356479469044505	0.0424525392962922	0.974515997573149	0.223633513123964
147	HLA-DRB5	MHC-II	0.172206337032808	0.432525935751967	1.50634152663945	0.155547502710426	0.0383181538224813	0.0100073356002395	0.0197674172105786	0.475369921785811	0.0952729555945662
3	ACKR3	MIF	0.0258410497741478	0.748371428257016	0.041828967032124	0.0284592337755381	0.0778836336314058	0.14182380789156	0.0843753834706153	0.00812622820362653	0.0641800760048503
36	CD44	MIF	0.559312448310349	0.242327092885665	1.9006618849747	1.62115351839184	1.37157648102139	1.10472741554817	1.30751808239694	1.84917933646455	1.01290057706129
46	CD74	MIF	1.01185431240836	2.12006843201159	3.46614101311335	0.795487126453269	0.0877737251128886	0.0528099667183914	0.0453134103363754	1.53068094851929	0.945524518943584
83	CXCR4	MIF	0.147185802531086	0.180145264868829	0.983757330514834	1.57146785481349	0.10311273008376	0.110502541328778	0.0627932018757756	2.72791784247486	0.19769654432947
272	MIF	MIF	1.2320075926043	1.1218329071446	0.670454547770857	0.952002597166973	1.49069401277798	1.22810264865747	1.22664025485465	0.755491609086506	1.31549525852544
183	ITGA4	MK	0	0.0147346444016986	0.157682645245913	0.546275582280356	0.144880690133641	0.137895563664485	0.0781151897201435	0.646885056404898	0.0220253317234538
191	ITGA6	MK	0.783161565089948	0.839852835843882	0.0967636810346905	0.13790511981977	0.721360180982675	0.148921148440642	0.340765103797989	0.0695877951576427	0.847748101529888
211	ITGB1	MK	0.979719685059813	1.76928073278876	0.986244096703142	1.25373274867651	1.75264582869941	2.13028023948996	1.60083172917176	0.659345850401286	1.21861271649441
265	LRP1	MK	0.122518365771485	0.0840781185999051	0.367996560691056	0.189495496807044	0.502451243395897	0.389643952717473	0.62071893236576	0.027088011524327	0.134231179492489
270	MDK	MK	1.36346249410433	1.42080449924209	0.718252658378447	1.01543802152899	2.70554246114346	1.73053643959283	2.76665365410443	0.365203646948125	2.38550983634872
277	NCL	MK	1.06540009082158	1.35568389749947	0.939447962392979	1.51590335712059	1.45673937443448	1.7429739748465	1.48727547859772	1.19648063991016	1.16755340534343
328	SDC1	MK	0.112743200669794	0.00561106449842515	0.0267374707964002	0.0163401310464497	0.198460819956164	0.0200979686880248	0.0629872785362099	0.00221444468348482	0.0696769610088449
334	SDC2	MK	0.148386891758017	0.111243634089688	0.215273121466724	0.30743992747607	1.13199559455543	1.24637538736312	0.947993815221316	0.0435718475302022	0.28279776631142
344	SDC4	MK	1.29483107875981	0.108997048240862	0.264776735304572	0.147059511030473	0.535755554955987	0.321308396322146	0.460986460096053	0.0843943393963651	1.11087575006851
273	MPZL1	MPZ	0.190089517826338	0.331669224858627	0.3638832831304	0.114239350766162	0.36614425748333	0.306858356286952	0.30340606114279	0.0428057244754688	0.220975281849421
274	MPZL1	MPZ	0.190089517826338	0.331669224858627	0.3638832831304	0.114239350766162	0.36614425748333	0.306858356286952	0.30340606114279	0.0428057244754688	0.220975281849421
119	FZD10	ncWNT	0.0200068556510342	0.0211679616220616	0.0140351237861659	0.0207779883259088	0.0596750901565656	0.477088456803411	0.0671132334709367	0.00656512198034323	0.0452307766344801
121	FZD3	ncWNT	0.173400927322027	0.0257619640058208	0.0285773073150212	0.0256862333077544	0.0664930341717386	0.0534335225389529	0.0722091302973316	0.0127215885891625	0.0772105517017437
123	FZD4	ncWNT	0.00570415636033373	0.318645505220475	0.00896101879732226	0.0108851624552921	0.0465119669078563	0.021491688461913	0.0273899266510855	0.00491901437887913	0.00889018135317027
124	FZD6	ncWNT	0.300797742076718	0.382890155301179	0.00794759912915147	0.0073840086628544	0.00962393586289985	0.00505177958781328	0.00576374339300446	0.00849121053950406	0.189205918239818
269	MCAM	ncWNT	0.0743697725885453	0.786171786719915	0.0234783241469554	0.0400772368541988	0.138385295468623	0.937827833575494	0.0657471009413308	0.0764921880427549	0.0873324262694575
388	WNT11	ncWNT	0.0547620311461586	0.0240689863072665	0.0412142344002775	0.0782277260387545	0.195670764166665	0.0642709489396456	0.178411889334026	0.0202669574555849	0.0525910203119722
391	WNT5A	ncWNT	0.187133941310847	0.0588915836363736	0.129839284882917	0.107857191764044	0.507153279871804	0.274030906622088	0.305105038732206	0.0203649778614686	0.0992033184204655
48	CD96	NECTIN	0.0209071385434981	0.0202667102558006	0.023492231078711	0.873946130242386	0.0311360109593329	0.00594111504946399	0.00281828600743858	1.027042509338	0.00948758139540296
280	NECTIN1	NECTIN	0.0654826458874809	0.0705853209543931	0.0354832213854045	0.0792724999654178	0.139614898819649	0.151158852529269	0.132525462071587	0.0469347288959315	0.141011689186921
281	NECTIN2	NECTIN	0.612840520498869	1.22976902723382	0.543019550350023	0.317891955052179	0.897870031216013	0.920759073685369	1.06641925573697	0.0742174269713788	0.90159357790128
283	NECTIN4	NECTIN	0.30387588270771	0.000654064383225525	0.00207984286381762	0.00107613995238874	0.00157738771115652	0.00195365899153535	0.00130282001782994	0	0.250023739839352
373	TIGIT	NECTIN	0	0.00378813971951477	0.00952599247998329	0.371300812746172	0.00624813817757048	0.00171109455492394	0.00078297895730013	0.547765038277495	0.00414062884414249
268	LRRC4B	NGL	0.00869417935188554	0.0268503559096841	0.0288158119406564	0.0436500773595856	0.126197848055087	0.102673641258311	0.144061288495336	0.00337467659827641	0.0187340411607669
321	PTPRF	NGL	0.622444307525531	0.0505222332969652	0.016342757260497	0.0171315689503344	0.0430605214339565	0.0385654982736261	0.0331714406961603	0.00399426625610662	0.325913132460849
88	DLL1	NOTCH	0.0526757789841613	0.152304000500031	0.0781014003264913	0.226321893346892	0.204001755343312	0.0868809380661502	0.249045379536941	0.0902991738134331	0.0419185128222704
89	DLL4	NOTCH	0.0209992165725767	0.329001379255638	0.00296268366290734	0.00407646059210312	0.00702812893084656	0.0104127366766863	0.0106077680251924	0.00138788082592641	0.0157880600418401
241	JAG1	NOTCH	1.01423741360411	0.567783166851785	0.156896956858884	0.145141887567905	0.105943207028658	0.734307835497948	0.137664795743889	0.0266503482515306	0.327423099290852
242	JAG2	NOTCH	0.161388051570717	0.183612699594667	0.00758067577707689	0.0618130601088464	0.0145247196249642	0.0102366466343944	0.0181249096574529	0.0341134749766	0.0307715898599402
286	NOTCH1	NOTCH	0.134027739530623	0.445635764549138	0.147731525660546	0.132785083839671	0.210631880891907	0.339912754725061	0.206326861161989	0.0634523813931859	0.0967131816883813
287	NOTCH2	NOTCH	0.298346287906924	0.0238438352111496	0.295433509132603	0.110836625794253	0.180885451355875	0.226301459386126	0.13169194415899	0.0674009307442862	0.147188247530488
288	NOTCH3	NOTCH	0.0851865755994591	0.0340055738157834	0.0190385979261024	0.0268546522947148	0.0963927816809051	1.08539783729992	0.072834969913509	0.0093773586806447	0.222374049057488
289	NOTCH4	NOTCH	0.00112173150922975	0.315983952446799	0.0216763748117221	0.00962205004330259	0.0263592619552129	0.0286283184680496	0.0163140720106504	0.00345720187081416	0.0141893750989663
284	NLGN1	NRXN	0.00379407269498301	0.0202173234879815	0.0257480806836939	0.0546038033319102	0.176168787134734	0.0764635474016033	0.163845346147733	0.00602414622324178	0.0310246285886075
285	NLGN2	NRXN	0.0155861199420971	0.0650793437147518	0.0327498475048642	0.0613752900022086	0.200817015910306	0.146638649001271	0.186163653074301	0.00745708608678262	0.0474905343896373
292	NRXN2	NRXN	0.0261057661165209	0.049341130160095	0.0329720963334587	0.0590027637265967	0.216443029269931	0.138862358513073	0.240011158852059	0.00598450356865137	0.0467611728029834
293	OCLN	OCLN	0.972600168461913	0.0338626545581919	0.0164537007729101	0.0259508656740972	0.0395607909834484	0.0260004555137697	0.0333959555005163	0.00717701672745325	0.695512922428981
294	OCLN	OCLN	0.972600168461913	0.0338626545581919	0.0164537007729101	0.0259508656740972	0.0395607909834484	0.0260004555137697	0.0333959555005163	0.00717701672745325	0.695512922428981
165	IL6ST	OSM	0.721147243141532	1.02725033659401	0.430593055710801	0.287576135880185	0.848965656609914	0.905798424695945	0.785806283107439	0.186829511765168	0.823682590357326
264	LIFR	OSM	0.105915700535403	0.823538619371204	0.0447383340620134	0.0488240587388093	0.173606626482873	0.260342419183495	0.166270181151929	0.00668461595593325	0.12691616728614
295	OSM	OSM	0	0.00517895729493936	0.371433446000785	0.0228519245043183	0.00937663992697957	0.00488699769557869	0.0115112661359118	0.0546415074857151	0.0196438597623404
296	OSMR	OSM	0.119402336149593	0.513413674735592	0.0263015197950583	0.0399231574710918	0.148201621969615	0.293435346310969	0.121211338042385	0.0108213682750816	0.135646934457786
109	F2R	PARs	0.0333629538789219	0.306564931466763	0.0547720803840271	0.14016721498427	0.323464929276998	0.520631989074842	0.234795782085659	0.158599199396077	0.0841238058993556
110	F2RL1	PARs	0.883055958530232	0.0218680163095681	0.0140485381961665	0.0199009983432675	0.0203819137024161	0.0295729909541318	0.0201406937997391	0.0143160696179088	1.15756964287251
131	GZMA	PARs	0.0100137249663449	0.0158065973992734	0.0275518167185072	1.50702006366263	0.0792254708699817	0.00844733493395725	0.00508901195332458	1.10979519790372	0.0208873601983876
297	PARD3	PARs	0.127824863556773	0.0791561734639771	0.0277612205225374	0.0642474010314066	0.177381315689411	0.214036675669904	0.167731085029337	0.00587351784206745	0.121785889758539
298	PDGFA	PDGF	0.403314249479964	0.153417826446427	0.0391507328276058	0.0513779569055549	0.0504542819505838	0.703154166224502	0.0866518859592964	0.0253647670667997	0.173463468008938
299	PDGFB	PDGF	0.139385331575625	0.677775762039913	0.179393246436011	0.037829796733227	0.077044519913877	0.0786370469841306	0.0841471189163056	0.0177367500035365	0.429480818601563
300	PDGFC	PDGF	0.0970179730880271	0.0385940195666777	0.106103291793158	0.077878375500109	0.323196819258894	0.129036625477643	0.277231147611522	0.00268223166740864	0.114287055890795
301	PDGFRA	PDGF	0.0636332661171402	0.0820297459057467	0.0983159573717183	0.17427746961162	0.567118944225086	0.12146439201581	0.546450934366409	0.0232850323571649	0.0978669132402708
302	PDGFRB	PDGF	0.120105178639549	0.123378860936181	0.148752124979187	0.242733274076952	0.713762212613687	1.50017358980379	0.690368092997542	0.0398278295768916	0.165790841307668
303	PECAM1	PECAM1	0.0316133561719422	1.28765098205273	0.176648085482873	0.0382193580934708	0.0129655512067042	0.00868707747880641	0.00653540557312906	0.0249229505826693	0.010738834592528
304	PECAM1	PECAM1	0.0316133561719422	1.28765098205273	0.176648085482873	0.0382193580934708	0.0129655512067042	0.00868707747880641	0.00653540557312906	0.0249229505826693	0.010738834592528
205	ITGAV	PERIOSTIN	0.660629156697973	0.601566253081477	0.453389281805968	0.242478378750568	0.599634906798551	0.709693360664912	0.567542179495316	0.107363958786362	0.600844867599413
232	ITGB5	PERIOSTIN	0.359625287024732	0.165314602471669	0.131931745564713	0.0752332422353273	0.223149567443604	0.185645092523208	0.225786547129969	0.00961460879516814	0.166342791362923
313	POSTN	PERIOSTIN	0.0111040505743038	0.163987466534896	0.0572969750120134	0.109012089785793	0.254783117691982	0.237216284921279	0.377543538799579	0.0200606135108664	0.0681020869510238
18	AXL	PROS	0.198069355137915	0.121806120500776	0.703369937525808	0.260804138826736	0.854839160352415	1.16244479854554	0.931077945482627	0.036474917840197	0.370408155287831
314	PROS1	PROS	0.0233715638363434	0.261953962617861	0.0486801738328603	0.026628901033244	0.0620461139297777	0.148108346582085	0.0762826274936669	0.00270025768099431	0.0173556437692195
383	TYRO3	PROS	0.0092088300912219	0.0577559787023577	0.0177143144494699	0.0445134021282454	0.17533339797576	0.0588588541163007	0.107209534301001	0.00867859155991232	0.046438830201194
316	PTH1R	PTH	0.049073442290181	0.0213561165129475	0.0331383328969769	0.0645674814504879	0.226167701940928	0.128720749480143	0.259929091876114	0.0119837536516362	0.0467819211846362
317	PTHLH	PTH	0.0246967022843395	0.0573148558393042	0.0386132934422386	0.065127853165709	0.243468191583168	0.44858977028534	0.231912351120688	0.0100351964771717	0.0410849219656667
278	NCL	PTN	1.06540009082158	1.35568389749947	0.939447962392979	1.51590335712059	1.45673937443448	1.7429739748465	1.48727547859772	1.19648063991016	1.16755340534343
318	PTN	PTN	0.124038822603397	0.0549190625202569	0.0737487776244445	0.138265959612669	1.1051732180929	0.466531710140031	0.428063909938525	0.0153349741272119	0.128359406158456
327	SDC1	PTN	0.112743200669794	0.00561106449842515	0.0267374707964002	0.0163401310464497	0.198460819956164	0.0200979686880248	0.0629872785362099	0.00221444468348482	0.0696769610088449
336	SDC2	PTN	0.148386891758017	0.111243634089688	0.215273121466724	0.30743992747607	1.13199559455543	1.24637538736312	0.947993815221316	0.0435718475302022	0.28279776631142
337	SDC3	PTN	0.188746914236273	0.217331122334007	0.232180362250529	0.137476772460866	0.576049117215574	0.18597277125356	0.465321139516054	0.0239386886828839	0.317766371003024
343	SDC4	PTN	1.29483107875981	0.108997048240862	0.264776735304572	0.147059511030473	0.535755554955987	0.321308396322146	0.460986460096053	0.0843943393963651	1.11087575006851
322	PTPRM	PTPRM	0.21278749212118	0.351284581295624	0.0158156631852619	0.00782657700043804	0.0316702257536992	0.0444687226367153	0.0223415358670835	0.00930956671892218	0.112240505908269
323	PTPRM	PTPRM	0.21278749212118	0.351284581295624	0.0158156631852619	0.00782657700043804	0.0316702257536992	0.0444687226367153	0.0223415358670835	0.00930956671892218	0.112240505908269
326	PVR	PVR	0.0337951294254692	0.236808527941727	0.0292313506621477	0.016428547126438	0.0544506797709211	0.0582790223425471	0.0446324459844811	0.00650006326928019	0.0869849685231624
372	TIGIT	PVR	0	0.00378813971951477	0.00952599247998329	0.371300812746172	0.00624813817757048	0.00171109455492394	0.00078297895730013	0.547765038277495	0.00414062884414249
33	CD44	SELE	0.559312448310349	0.242327092885665	1.9006618849747	1.62115351839184	1.37157648102139	1.10472741554817	1.30751808239694	1.84917933646455	1.01290057706129
129	GLG1	SELE	0.366681514437707	0.372627254619111	0.217691578673402	0.328724473517607	0.488502786214972	0.414606651044387	0.450991140323995	0.265196021504326	0.28142909672345
347	SELE	SELE	0.0377781697462133	1.38202955698778	0.0049681610209638	0.00558009091532418	0.00863338776163698	0.00791663143600147	0.00641126933467916	0.0174955044515578	0.00361075898002564
290	NRP1	SEMA3	0.172104489014842	0.853964640919247	0.398624226936252	0.143227714372695	0.583200892613361	0.601911774205477	0.461521382440919	0.0184699515976204	0.128604033838492
291	NRP2	SEMA3	0.283127038435262	0.354548794255589	0.765258113724574	0.0214505579964943	0.0713334026488577	0.105002045538117	0.0668678797156523	0.00958471031630933	0.280038780385916
306	PLXNA2	SEMA3	0.212376919675838	0.38270144234238	0.0183070643352627	0.00538666717292514	0.00589446074534419	0.0252797876568308	0.00973593251834236	0.00533777329541565	0.0630442297771674
309	PLXNA3	SEMA3	0.13292784018467	0.0608175244409508	0.11368315995117	0.104420224796939	0.160117510823801	0.108315265358122	0.173602261638453	0.098158490371388	0.147808564904799
312	PLXND1	SEMA3	0.0582179591027518	0.542234626595827	0.137626677041661	0.0558523257166798	0.102429859106886	0.22710839508901	0.0786096605593759	0.119502490605359	0.0462754690819987
348	SEMA3B	SEMA3	0.662149410314659	0.0420281459660202	0.0328098523064407	0.055818220191681	0.153938952693252	0.0663074493437461	0.156157084049671	0.0174961878798688	0.930765492467068
349	SEMA3C	SEMA3	0.168291401930716	0.0397982686343564	0.0600395288208685	0.0506306533793813	0.138608518487272	0.0866490349887321	0.155389681952348	0.00413423025986378	0.240803029772947
350	SEMA3E	SEMA3	0.0591334801437096	0.0103725057967221	0.0108804364483571	0.0198312226750916	0.0632244143695015	0.0088983081843406	0.0535744375375652	0.00276531065943931	0.151107966698476
351	SEMA3F	SEMA3	0.199331382571409	0.210422521740206	0.00210335837045885	0.00545933243147708	0.0155201572323276	0.00845768891906529	0.0128392190616316	0	0.140603702864471
310	PLXNB1	SEMA4	0.444042502235353	0.0310649921264215	0.00923064632059349	0.0127325186800546	0.0383210812634192	0.0441000410215361	0.0359400655281219	0.00225237015884378	0.133753567666456
311	PLXNB2	SEMA4	0.818752736727507	0.206551620588841	0.208152055146752	0.105238268143605	0.401336401351875	0.229594475987089	0.299983464190793	0.0210006621835701	0.35870865024666
352	SEMA4C	SEMA4	0.113784438399739	0.13849163594453	0.059262660208124	0.0779189041559468	0.154893815693723	0.231309471653567	0.161401338802093	0.0544190137716554	0.158771120165477
353	SEMA4D	SEMA4	0.0962919743609274	0.0234383822427682	0.116922983023979	0.56878479894651	0.0576434858104268	0.0249838631891232	0.0335887976778166	0.382541645432269	0.0477842015012639
308	PLXNA3	SEMA5	0.13292784018467	0.0608175244409508	0.11368315995117	0.104420224796939	0.160117510823801	0.108315265358122	0.173602261638453	0.098158490371388	0.147808564904799
354	SEMA5A	SEMA5	0.0403150821357443	0.023435149848049	0.0334943089736401	0.0655879892398945	0.229075786923376	0.588583649528836	0.182717458424884	0.0083496136428425	0.0462536630765977
307	PLXNA2	SEMA6	0.212376919675838	0.38270144234238	0.0183070643352627	0.00538666717292514	0.00589446074534419	0.0252797876568308	0.00973593251834236	0.00533777329541565	0.0630442297771674
355	SEMA6A	SEMA6	0.0764952167247956	0.193382002150279	0.0200087292467867	0.0388901553045163	0.0646019306237596	0.106009976162787	0.0898811934707836	0.00416259161187099	0.0446643786239087
356	SEMA6B	SEMA6	0.00604526030261158	0.43938007417321	0.499174261301594	0.00157966053583862	0.00825338552322361	0.01499509368464	0.00664075879894429	0.00108314377190211	0.00432041606156627
170	ITGA1	SEMA7	0.0629139615913487	0.386980619681896	0.0173267281390048	0.316394494700127	0.073272289348103	0.958104907271664	0.0190298447456905	0.163133282553897	0.0245389778069121
219	ITGB1	SEMA7	0.979719685059813	1.76928073278876	0.986244096703142	1.25373274867651	1.75264582869941	2.13028023948996	1.60083172917176	0.659345850401286	1.21861271649441
357	SEMA7A	SEMA7	0.0296777971867693	0.0187886266313699	0.0819540256778952	0.00712746115025358	0.018593197888381	0.00847045449627992	0.0120984729278185	0.00998785432703727	0.226889421709346
37	CD44	SPP1	0.559312448310349	0.242327092885665	1.9006618849747	1.62115351839184	1.37157648102139	1.10472741554817	1.30751808239694	1.84917933646455	1.01290057706129
184	ITGA4	SPP1	0	0.0147346444016986	0.157682645245913	0.546275582280356	0.144880690133641	0.137895563664485	0.0781151897201435	0.646885056404898	0.0220253317234538
189	ITGA5	SPP1	0.134157486615791	0.798717223963521	0.435042004061712	0.311058863009367	0.780527955053558	0.421518662173981	0.701912466720121	0.148826797677612	0.215301866052135
196	ITGA8	SPP1	0.00998548421692969	0.219866382483894	0.0111575191365799	0.0144788962737725	0.0363224863839536	0.0621936575914482	0.0542487082300748	0.00387818188061743	0.00616015584009332
203	ITGAV	SPP1	0.660629156697973	0.601566253081477	0.453389281805968	0.242478378750568	0.599634906798551	0.709693360664912	0.567542179495316	0.107363958786362	0.600844867599413
220	ITGB1	SPP1	0.979719685059813	1.76928073278876	0.986244096703142	1.25373274867651	1.75264582869941	2.13028023948996	1.60083172917176	0.659345850401286	1.21861271649441
233	ITGB5	SPP1	0.359625287024732	0.165314602471669	0.131931745564713	0.0752332422353273	0.223149567443604	0.185645092523208	0.225786547129969	0.00961460879516814	0.166342791362923
236	ITGB6	SPP1	0.0896103306693866	0.000826770257288139	0.00214856998289615	0	0.000913169325406155	0.000890350994295594	0.00153026741598505	0	0.163269049406848
360	SPP1	SPP1	0.127525868783459	0.453024752532543	0.447631656444904	0.0157602559663978	0.0124064368050926	0.0130181323677791	0.0122266142535559	0.0178828088329695	0.0436068622473796
195	ITGA8	TENASCIN	0.00998548421692969	0.219866382483894	0.0111575191365799	0.0144788962737725	0.0363224863839536	0.0621936575914482	0.0542487082300748	0.00387818188061743	0.00616015584009332
201	ITGAV	TENASCIN	0.660629156697973	0.601566253081477	0.453389281805968	0.242478378750568	0.599634906798551	0.709693360664912	0.567542179495316	0.107363958786362	0.600844867599413
212	ITGB1	TENASCIN	0.979719685059813	1.76928073278876	0.986244096703142	1.25373274867651	1.75264582869941	2.13028023948996	1.60083172917176	0.659345850401286	1.21861271649441
234	ITGB6	TENASCIN	0.0896103306693866	0.000826770257288139	0.00214856998289615	0	0.000913169325406155	0.000890350994295594	0.00153026741598505	0	0.163269049406848
333	SDC1	TENASCIN	0.112743200669794	0.00561106449842515	0.0267374707964002	0.0163401310464497	0.198460819956164	0.0200979686880248	0.0629872785362099	0.00221444468348482	0.0696769610088449
340	SDC4	TENASCIN	1.29483107875981	0.108997048240862	0.264776735304572	0.147059511030473	0.535755554955987	0.321308396322146	0.460986460096053	0.0843943393963651	1.11087575006851
376	TNC	TENASCIN	0.264607332383135	0.534391377989544	0.209016914400669	0.300788948194156	1.18101421133111	0.710646415313873	0.944991560368539	0.0545327047199985	0.571408175490435
381	TNXB	TENASCIN	0.0228202412672143	0.161341050312725	0.05056933787621	0.0804418661513271	0.214116178341546	0.107972973467598	0.295433122326733	0.0070301471110831	0.0471263565348623
5	ACVR1	TGFb	0.152438761627242	0.176412467470586	0.0810629070401827	0.0719817653247596	0.197787366910013	0.303897744695828	0.178831459121759	0.0379046578623544	0.115479656543921
6	ACVR1B	TGFb	0.137812333598288	0.129006561465575	0.047283674040427	0.0997929284612136	0.0640145814000007	0.0454020328958005	0.0669489629352564	0.0102747782998398	0.0407186497669219
363	TGFB1	TGFb	0.1809396148771	0.758714339037897	0.701389231559062	1.88326912589102	0.604853268243499	0.77175617662095	0.62199296379146	1.83262914958645	0.233727230154844
364	TGFB2	TGFb	0.0173002813965133	0.188932220736244	0.0282585944669907	0.0118922162640723	0.0537642807577473	0.269471744536423	0.0542501697501498	0.00134322838144066	0.00883144136255458
365	TGFBR1	TGFb	0.0873984070093303	0.238654104798072	0.186298931368919	0.127696121102189	0.174962634683053	0.206614571830019	0.121821592929688	0.0809290097884964	0.110340967336899
367	TGFBR2	TGFb	0.29068269350319	0.69117415469596	0.146608576262359	0.189348203763832	0.0774085359536248	0.177335032445064	0.0460316006628641	0.341781390548282	0.175155660666016
40	CD47	THBS	1.18182473418375	0.376949724898322	0.530496009602334	0.41111107122799	0.277079911368781	0.209835906826246	0.208357068580235	0.618957674587108	0.784439281390946
178	ITGA3	THBS	0.30811444366478	0.0550533937794763	0.020759712793574	0.0284629344038016	0.0843309284456183	0.133068125079796	0.0756245087789697	0.0136228223465054	0.236472177680413
224	ITGB1	THBS	0.979719685059813	1.76928073278876	0.986244096703142	1.25373274867651	1.75264582869941	2.13028023948996	1.60083172917176	0.659345850401286	1.21861271649441
330	SDC1	THBS	0.112743200669794	0.00561106449842515	0.0267374707964002	0.0163401310464497	0.198460819956164	0.0200979686880248	0.0629872785362099	0.00221444468348482	0.0696769610088449
342	SDC4	THBS	1.29483107875981	0.108997048240862	0.264776735304572	0.147059511030473	0.535755554955987	0.321308396322146	0.460986460096053	0.0843943393963651	1.11087575006851
368	THBS1	THBS	0.856481354766947	0.896751033974282	0.723865928299408	0.364367068498856	0.658357583689078	1.34373942013713	0.812941305397988	0.185431288157016	0.481526461495447
369	THBS2	THBS	0.0658091934231043	0.0404623950595386	0.0676628205231635	0.100289642540141	0.181840352348383	0.583312004572051	0.306643507257387	0.0259073048213787	0.0664093867881912
370	THBS3	THBS	0.0712215819500034	0.033268383600051	0.0210024402262654	0.0295477349600577	0.141756231389437	0.102712835223358	0.0963792791222952	0.00896156860681766	0.0397732196467764
199	ITGAM	THY1	0.00287622691420707	0.0134817192002243	0.233354003826741	0.128654851379257	0.0268919562195202	0.00908243293081625	0.0193809013393984	0.015272822735442	0.0130563020411383
209	ITGAX	THY1	0.00286743519364087	0.0142672718954084	0.938979619686653	0.430572814850116	0.0250825816015522	0.00700326118475368	0.0076508895334195	0.0169642595390919	0.0108396353462245
225	ITGB2	THY1	0.00217631610446285	0.0101163113147384	0.874264653359664	0.591420457170204	0.0245589034473635	0.00845867865497511	0.00323154559159979	0.584780381366951	0.00964252469106378
371	THY1	THY1	0.188656862856811	0.928258773600441	0.220776928137356	0.394188902300414	1.4958229191975	1.33649312281731	1.21132007227638	0.0855434554320812	0.228020722717836
282	NECTIN2	TIGIT	0.612840520498869	1.22976902723382	0.543019550350023	0.317891955052179	0.897870031216013	0.920759073685369	1.06641925573697	0.0742174269713788	0.90159357790128
324	PVR	TIGIT	0.0337951294254692	0.236808527941727	0.0292313506621477	0.016428547126438	0.0544506797709211	0.0582790223425471	0.0446324459844811	0.00650006326928019	0.0869849685231624
374	TIGIT	TIGIT	0	0.00378813971951477	0.00952599247998329	0.371300812746172	0.00624813817757048	0.00171109455492394	0.00078297895730013	0.547765038277495	0.00414062884414249
377	TNFRSF10A	TRAIL	0.10325401647273	0.125366196555042	0.0399797853895561	0.0202408108983171	0.0228047632672944	0.0122094388556239	0.0189034833935815	0.0216606603005007	0.230099970846267
379	TNFSF10	TRAIL	0.331857454198465	1.66271636070595	0.0773064878625228	0.169958594295538	0.0575585155264874	0.0137409555854759	0.0233521070066904	0.192874234884184	0.155727053709421
378	TNFRSF12A	TWEAK	1.29295047492888	0.635223169814888	0.44688162967272	0.557539691484033	1.49284392709247	1.47070501192993	1.57418608634767	0.192992929086218	1.78876532843963
380	TNFSF12	TWEAK	0.0569408276201654	0.148715335605275	0.129626918366815	0.106263336579653	0.115026949440536	0.156848880358607	0.13670280760008	0.138559507962798	0.0602472831813304
181	ITGA4	VCAM	0	0.0147346444016986	0.157682645245913	0.546275582280356	0.144880690133641	0.137895563664485	0.0781151897201435	0.646885056404898	0.0220253317234538
222	ITGB1	VCAM	0.979719685059813	1.76928073278876	0.986244096703142	1.25373274867651	1.75264582869941	2.13028023948996	1.60083172917176	0.659345850401286	1.21861271649441
384	VCAM1	VCAM	0.025944164085304	0.943787363597094	0.0363595197044052	0.0312077229289151	0.0310086518156539	0.0862929321981072	0.0210262973763983	0.0373817930304187	0.0123018531592947
116	FLT1	VEGF	0.0151744861819645	1.25571779197712	0.0918321983096754	0.00574190547404159	0.0176360619106317	0.0959435572537122	0.020523971267054	0.00477681492883041	0.021608033938572
117	FLT4	VEGF	0.0169259854331161	0.233500142168466	0	0.00223707461265243	0.00418828952743291	0.00136366330982788	0.00222834619974545	0.00208650901894998	0.00273873370244613
247	KDR	VEGF	0.00360821115026407	0.633356643376343	0.00148679151434247	0.00125477203704932	0.00358177442420177	0.00344187610371337	0.00205428835099282	0	0.00986143036953851
385	VEGFA	VEGF	0.259199391793207	0.318260859343443	1.2750289407272	0.33258535412109	0.725148689988465	0.770178223514921	0.851797964204698	0.126889380656776	0.441964715186209
386	VEGFB	VEGF	0.246297822587872	0.293226855335512	0.466385071952144	0.317938920733845	0.655764735180029	0.425854531249711	0.498079709973656	0.205199991233845	0.224222718542953
387	VEGFC	VEGF	0.137311142732635	0.298831945502611	0.00937443767331137	0.0153396559169731	0.0500733751320828	0.143246710534704	0.0680424476957393	0.00362168438547253	0.082626922473814
169	INSR	VISFATIN	0.229149387860281	1.4459035890085	0.0745995110266546	0.0613524624896482	0.182747696086562	0.161177056417152	0.239234182885703	0.0146871774927922	0.164952707090914
186	ITGA5	VISFATIN	0.134157486615791	0.798717223963521	0.435042004061712	0.311058863009367	0.780527955053558	0.421518662173981	0.701912466720121	0.148826797677612	0.215301866052135
213	ITGB1	VISFATIN	0.979719685059813	1.76928073278876	0.986244096703142	1.25373274867651	1.75264582869941	2.13028023948996	1.60083172917176	0.659345850401286	1.21861271649441
276	NAMPT	VISFATIN	0.576018888016176	1.16797236205933	1.88270965958905	0.635304434977451	0.971662524900246	1.18188868545415	1.06935781156833	0.613924413196265	0.678432543619398
120	FZD3	WNT	0.173400927322027	0.0257619640058208	0.0285773073150212	0.0256862333077544	0.0664930341717386	0.0534335225389529	0.0722091302973316	0.0127215885891625	0.0772105517017437
122	FZD4	WNT	0.00570415636033373	0.318645505220475	0.00896101879732226	0.0108851624552921	0.0465119669078563	0.021491688461913	0.0273899266510855	0.00491901437887913	0.00889018135317027
125	FZD6	WNT	0.300797742076718	0.382890155301179	0.00794759912915147	0.0073840086628544	0.00962393586289985	0.00505177958781328	0.00576374339300446	0.00849121053950406	0.189205918239818
266	LRP5	WNT	0.193104533246049	0.117907837294162	0.0171256114305908	0.0210845727047455	0.0631315424471091	0.0468211483720538	0.06854683165464	0.00331932801631805	0.0835130088302668
267	LRP6	WNT	0.115636451301376	0.216341495210926	0.0349661844827698	0.0475483347985782	0.193525330319868	0.153904645578589	0.15899842780141	0.0120755123898417	0.15523292720539
389	WNT2	WNT	0.0302931723250783	0.065268377609503	0.0722062153308776	0.133341956617958	0.442523395053097	0.19537976842594	0.462715380963572	0.0292993426763767	0.08533328265755
390	WNT4	WNT	0.0269704166014933	0.0228935918739234	0.0312461822442574	0.0669126024027207	0.253519334699297	0.132441896072807	0.227275052360366	0.00762679522204992	0.0428260023886913
