# Supplementary material for: Single-Cell Transcriptomics of Proliferative Phase Endometrium: Systems Analysis of Cell–Cell Communication Network Using CellChat
Source: Front Cell Dev Biol. 2022 Jul 22;10:919731. doi: 10.3389/fcell.2022.919731 (PMC9352955; doi:10.3389/fcell.2022.919731)
Supplement: Supplementary file 4 [file DataSheet2.CSV]

	source	target	ligand	receptor	prob	pval	interaction_name	interaction_name_2	pathway_name	annotation	evidence
1	T cells	Endothelia	TGFB1	TGFbR1_R2	0.024196234	0	TGFB1_TGFBR1_TGFBR2	TGFB1 - (TGFBR1+TGFBR2)	TGFb	Secreted Signaling	KEGG: hsa04350
2	NK cells	Endothelia	TGFB1	TGFbR1_R2	0.022229499	0	TGFB1_TGFBR1_TGFBR2	TGFB1 - (TGFBR1+TGFBR2)	TGFb	Secreted Signaling	KEGG: hsa04350
3	Macrophages	Endothelia	TGFB1	TGFbR1_R2	0.00743066	0	TGFB1_TGFBR1_TGFBR2	TGFB1 - (TGFBR1+TGFBR2)	TGFb	Secreted Signaling	KEGG: hsa04350
4	Endothelia	Endothelia	TGFB1	TGFbR1_R2	0.009624636	0	TGFB1_TGFBR1_TGFBR2	TGFB1 - (TGFBR1+TGFBR2)	TGFb	Secreted Signaling	KEGG: hsa04350
5	Unciliated epithelia	Endothelia	TGFB1	TGFbR1_R2	0.001234006	0	TGFB1_TGFBR1_TGFBR2	TGFB1 - (TGFBR1+TGFBR2)	TGFb	Secreted Signaling	KEGG: hsa04350
6	Ciliated epithelia	Endothelia	TGFB1	TGFbR1_R2	0.000995331	0	TGFB1_TGFBR1_TGFBR2	TGFB1 - (TGFBR1+TGFBR2)	TGFb	Secreted Signaling	KEGG: hsa04350
7	Proliferating stromal cell	Endothelia	TGFB1	TGFbR1_R2	0.003561696	0	TGFB1_TGFBR1_TGFBR2	TGFB1 - (TGFBR1+TGFBR2)	TGFb	Secreted Signaling	KEGG: hsa04350
8	Stromal cell	Endothelia	TGFB1	TGFbR1_R2	0.004249338	0	TGFB1_TGFBR1_TGFBR2	TGFB1 - (TGFBR1+TGFBR2)	TGFb	Secreted Signaling	KEGG: hsa04350
9	Smooth muscle cells	Endothelia	TGFB1	TGFbR1_R2	0.006844224	0	TGFB1_TGFBR1_TGFBR2	TGFB1 - (TGFBR1+TGFBR2)	TGFb	Secreted Signaling	KEGG: hsa04350
10	Smooth muscle cells	Endothelia	TGFB2	TGFbR1_R2	0.001269932	0	TGFB2_TGFBR1_TGFBR2	TGFB2 - (TGFBR1+TGFBR2)	TGFb	Secreted Signaling	KEGG: hsa04350
11	T cells	Ciliated epithelia	TGFB1	ACVR1B_TGFbR2	0.007573054	0	TGFB1_ACVR1B_TGFBR2	TGFB1 - (ACVR1B+TGFBR2)	TGFb	Secreted Signaling	PMID: 27449815
12	NK cells	Ciliated epithelia	TGFB1	ACVR1B_TGFbR2	0.00695383	0	TGFB1_ACVR1B_TGFBR2	TGFB1 - (ACVR1B+TGFBR2)	TGFb	Secreted Signaling	PMID: 27449815
13	Macrophages	Ciliated epithelia	TGFB1	ACVR1B_TGFbR2	0.002302664	0	TGFB1_ACVR1B_TGFBR2	TGFB1 - (ACVR1B+TGFBR2)	TGFb	Secreted Signaling	PMID: 27449815
14	Endothelia	Ciliated epithelia	TGFB1	ACVR1B_TGFbR2	0.002984131	0	TGFB1_ACVR1B_TGFBR2	TGFB1 - (ACVR1B+TGFBR2)	TGFb	Secreted Signaling	PMID: 27449815
15	Unciliated epithelia	Ciliated epithelia	TGFB1	ACVR1B_TGFbR2	0.000381015	0	TGFB1_ACVR1B_TGFBR2	TGFB1 - (ACVR1B+TGFBR2)	TGFb	Secreted Signaling	PMID: 27449815
16	Ciliated epithelia	Ciliated epithelia	TGFB1	ACVR1B_TGFbR2	0.00030726	0	TGFB1_ACVR1B_TGFBR2	TGFB1 - (ACVR1B+TGFBR2)	TGFb	Secreted Signaling	PMID: 27449815
17	Proliferating stromal cell	Ciliated epithelia	TGFB1	ACVR1B_TGFbR2	0.001103074	0	TGFB1_ACVR1B_TGFBR2	TGFB1 - (ACVR1B+TGFBR2)	TGFb	Secreted Signaling	PMID: 27449815
18	Stromal cell	Ciliated epithelia	TGFB1	ACVR1B_TGFbR2	0.001316491	0	TGFB1_ACVR1B_TGFBR2	TGFB1 - (ACVR1B+TGFBR2)	TGFb	Secreted Signaling	PMID: 27449815
19	Smooth muscle cells	Ciliated epithelia	TGFB1	ACVR1B_TGFbR2	0.002122323	0	TGFB1_ACVR1B_TGFBR2	TGFB1 - (ACVR1B+TGFBR2)	TGFb	Secreted Signaling	PMID: 27449815
20	Smooth muscle cells	Ciliated epithelia	TGFB2	ACVR1B_TGFbR2	0.000392188	0	TGFB2_ACVR1B_TGFBR2	TGFB2 - (ACVR1B+TGFBR2)	TGFb	Secreted Signaling	PMID: 27449815
21	T cells	Endothelia	TGFB1	ACVR1_TGFbR	0.013487105	0	TGFB1_ACVR1_TGFBR1	TGFB1 - (ACVR1+TGFBR1)	TGFb	Secreted Signaling	PMID: 29376829
22	NK cells	Endothelia	TGFB1	ACVR1_TGFbR	0.012989997	0	TGFB1_ACVR1_TGFBR1	TGFB1 - (ACVR1+TGFBR1)	TGFb	Secreted Signaling	PMID: 29376829
23	Macrophages	Endothelia	TGFB1	ACVR1_TGFbR	0.004106475	0	TGFB1_ACVR1_TGFBR1	TGFB1 - (ACVR1+TGFBR1)	TGFb	Secreted Signaling	PMID: 29376829
24	Endothelia	Endothelia	TGFB1	ACVR1_TGFbR	0.004606516	0	TGFB1_ACVR1_TGFBR1	TGFB1 - (ACVR1+TGFBR1)	TGFb	Secreted Signaling	PMID: 29376829
25	Unciliated epithelia	Endothelia	TGFB1	ACVR1_TGFbR	0.000680332	0	TGFB1_ACVR1_TGFBR1	TGFB1 - (ACVR1+TGFBR1)	TGFb	Secreted Signaling	PMID: 29376829
26	Ciliated epithelia	Endothelia	TGFB1	ACVR1_TGFbR	0.000492648	0	TGFB1_ACVR1_TGFBR1	TGFB1 - (ACVR1+TGFBR1)	TGFb	Secreted Signaling	PMID: 29376829
27	Proliferating stromal cell	Endothelia	TGFB1	ACVR1_TGFbR	0.003552233	0	TGFB1_ACVR1_TGFBR1	TGFB1 - (ACVR1+TGFBR1)	TGFb	Secreted Signaling	PMID: 29376829
28	Stromal cell	Endothelia	TGFB1	ACVR1_TGFbR	0.003875228	0	TGFB1_ACVR1_TGFBR1	TGFB1 - (ACVR1+TGFBR1)	TGFb	Secreted Signaling	PMID: 29376829
29	Smooth muscle cells	Endothelia	TGFB1	ACVR1_TGFbR	0.004723136	0	TGFB1_ACVR1_TGFBR1	TGFB1 - (ACVR1+TGFBR1)	TGFb	Secreted Signaling	PMID: 29376829
30	Smooth muscle cells	Endothelia	TGFB2	ACVR1_TGFbR	0.000874486	0	TGFB2_ACVR1_TGFBR1	TGFB2 - (ACVR1+TGFBR1)	TGFb	Secreted Signaling	PMID: 29376829
31	Endothelia	Ciliated epithelia	BMP2	BMPR1A_BMPR2	0.000450732	0.03	BMP2_BMPR1A_BMPR2	BMP2 - (BMPR1A+BMPR2)	BMP	Secreted Signaling	KEGG: hsa04350; PMID:26893264
32	Proliferating stromal cell	Ciliated epithelia	BMP2	BMPR1A_BMPR2	0.000346799	0.03	BMP2_BMPR1A_BMPR2	BMP2 - (BMPR1A+BMPR2)	BMP	Secreted Signaling	KEGG: hsa04350; PMID:26893264
33	Stromal cell	Ciliated epithelia	BMP2	BMPR1A_BMPR2	0.000406278	0.03	BMP2_BMPR1A_BMPR2	BMP2 - (BMPR1A+BMPR2)	BMP	Secreted Signaling	KEGG: hsa04350; PMID:26893264
34	Smooth muscle cells	Ciliated epithelia	BMP2	BMPR1A_BMPR2	0.000391961	0.03	BMP2_BMPR1A_BMPR2	BMP2 - (BMPR1A+BMPR2)	BMP	Secreted Signaling	KEGG: hsa04350; PMID:26893264
35	Endothelia	Proliferating stromal cell	BMP2	BMPR1A_BMPR2	0.001055901	0	BMP2_BMPR1A_BMPR2	BMP2 - (BMPR1A+BMPR2)	BMP	Secreted Signaling	KEGG: hsa04350; PMID:26893264
36	Proliferating stromal cell	Proliferating stromal cell	BMP2	BMPR1A_BMPR2	0.000812514	0	BMP2_BMPR1A_BMPR2	BMP2 - (BMPR1A+BMPR2)	BMP	Secreted Signaling	KEGG: hsa04350; PMID:26893264
37	Stromal cell	Proliferating stromal cell	BMP2	BMPR1A_BMPR2	0.000951742	0	BMP2_BMPR1A_BMPR2	BMP2 - (BMPR1A+BMPR2)	BMP	Secreted Signaling	KEGG: hsa04350; PMID:26893264
38	Smooth muscle cells	Proliferating stromal cell	BMP2	BMPR1A_BMPR2	0.000918236	0	BMP2_BMPR1A_BMPR2	BMP2 - (BMPR1A+BMPR2)	BMP	Secreted Signaling	KEGG: hsa04350; PMID:26893264
39	Endothelia	Unciliated epithelia	BMP2	BMPR1B_BMPR2	0.000753828	0	BMP2_BMPR1B_BMPR2	BMP2 - (BMPR1B+BMPR2)	BMP	Secreted Signaling	KEGG: hsa04350; PMID:26893264
40	Proliferating stromal cell	Unciliated epithelia	BMP2	BMPR1B_BMPR2	0.000580032	0	BMP2_BMPR1B_BMPR2	BMP2 - (BMPR1B+BMPR2)	BMP	Secreted Signaling	KEGG: hsa04350; PMID:26893264
41	Stromal cell	Unciliated epithelia	BMP2	BMPR1B_BMPR2	0.000679475	0	BMP2_BMPR1B_BMPR2	BMP2 - (BMPR1B+BMPR2)	BMP	Secreted Signaling	KEGG: hsa04350; PMID:26893264
42	Smooth muscle cells	Unciliated epithelia	BMP2	BMPR1B_BMPR2	0.000655541	0	BMP2_BMPR1B_BMPR2	BMP2 - (BMPR1B+BMPR2)	BMP	Secreted Signaling	KEGG: hsa04350; PMID:26893264
43	Endothelia	Ciliated epithelia	BMP2	BMPR1B_BMPR2	0.001406194	0	BMP2_BMPR1B_BMPR2	BMP2 - (BMPR1B+BMPR2)	BMP	Secreted Signaling	KEGG: hsa04350; PMID:26893264
44	Proliferating stromal cell	Ciliated epithelia	BMP2	BMPR1B_BMPR2	0.001082109	0	BMP2_BMPR1B_BMPR2	BMP2 - (BMPR1B+BMPR2)	BMP	Secreted Signaling	KEGG: hsa04350; PMID:26893264
45	Stromal cell	Ciliated epithelia	BMP2	BMPR1B_BMPR2	0.001267471	0	BMP2_BMPR1B_BMPR2	BMP2 - (BMPR1B+BMPR2)	BMP	Secreted Signaling	KEGG: hsa04350; PMID:26893264
46	Smooth muscle cells	Ciliated epithelia	BMP2	BMPR1B_BMPR2	0.001222867	0	BMP2_BMPR1B_BMPR2	BMP2 - (BMPR1B+BMPR2)	BMP	Secreted Signaling	KEGG: hsa04350; PMID:26893264
47	Proliferating stromal cell	Ciliated epithelia	GDF7	BMPR1A_BMPR2	0.000313712	0.03	GDF7_BMPR1A_BMPR2	GDF7 - (BMPR1A+BMPR2)	BMP	Secreted Signaling	KEGG: hsa04350; PMID:26893264
48	Stromal cell	Ciliated epithelia	GDF7	BMPR1A_BMPR2	0.000306333	0.03	GDF7_BMPR1A_BMPR2	GDF7 - (BMPR1A+BMPR2)	BMP	Secreted Signaling	KEGG: hsa04350; PMID:26893264
49	Proliferating stromal cell	Proliferating stromal cell	GDF7	BMPR1A_BMPR2	0.000735042	0	GDF7_BMPR1A_BMPR2	GDF7 - (BMPR1A+BMPR2)	BMP	Secreted Signaling	KEGG: hsa04350; PMID:26893264
50	Stromal cell	Proliferating stromal cell	GDF7	BMPR1A_BMPR2	0.00071775	0	GDF7_BMPR1A_BMPR2	GDF7 - (BMPR1A+BMPR2)	BMP	Secreted Signaling	KEGG: hsa04350; PMID:26893264
51	Proliferating stromal cell	Unciliated epithelia	GDF7	BMPR1B_BMPR2	0.000524708	0	GDF7_BMPR1B_BMPR2	GDF7 - (BMPR1B+BMPR2)	BMP	Secreted Signaling	KEGG: hsa04350; PMID:26893264
52	Stromal cell	Unciliated epithelia	GDF7	BMPR1B_BMPR2	0.000512364	0	GDF7_BMPR1B_BMPR2	GDF7 - (BMPR1B+BMPR2)	BMP	Secreted Signaling	KEGG: hsa04350; PMID:26893264
53	Proliferating stromal cell	Ciliated epithelia	GDF7	BMPR1B_BMPR2	0.000978952	0	GDF7_BMPR1B_BMPR2	GDF7 - (BMPR1B+BMPR2)	BMP	Secreted Signaling	KEGG: hsa04350; PMID:26893264
54	Stromal cell	Ciliated epithelia	GDF7	BMPR1B_BMPR2	0.00095592	0	GDF7_BMPR1B_BMPR2	GDF7 - (BMPR1B+BMPR2)	BMP	Secreted Signaling	KEGG: hsa04350; PMID:26893264
55	Endothelia	Endothelia	GDF15	TGFBR2	0.004400565	0	GDF15_TGFBR2	GDF15 - TGFBR2	GDF	Secreted Signaling	KEGG: hsa04350
56	Ciliated epithelia	Endothelia	GDF15	TGFBR2	0.008544059	0	GDF15_TGFBR2	GDF15 - TGFBR2	GDF	Secreted Signaling	KEGG: hsa04350
57	Proliferating stromal cell	Endothelia	GDF15	TGFBR2	0.002127189	0	GDF15_TGFBR2	GDF15 - TGFBR2	GDF	Secreted Signaling	KEGG: hsa04350
58	Endothelia	Unciliated epithelia	GDF15	TGFBR2	0.000580715	0	GDF15_TGFBR2	GDF15 - TGFBR2	GDF	Secreted Signaling	KEGG: hsa04350
59	Ciliated epithelia	Unciliated epithelia	GDF15	TGFBR2	0.001131593	0	GDF15_TGFBR2	GDF15 - TGFBR2	GDF	Secreted Signaling	KEGG: hsa04350
60	Proliferating stromal cell	Unciliated epithelia	GDF15	TGFBR2	0.000280156	0	GDF15_TGFBR2	GDF15 - TGFBR2	GDF	Secreted Signaling	KEGG: hsa04350
61	Endothelia	Ciliated epithelia	GDF15	TGFBR2	0.000833816	0	GDF15_TGFBR2	GDF15 - TGFBR2	GDF	Secreted Signaling	KEGG: hsa04350
62	Ciliated epithelia	Ciliated epithelia	GDF15	TGFBR2	0.001624403	0	GDF15_TGFBR2	GDF15 - TGFBR2	GDF	Secreted Signaling	KEGG: hsa04350
63	Proliferating stromal cell	Ciliated epithelia	GDF15	TGFBR2	0.000402314	0	GDF15_TGFBR2	GDF15 - TGFBR2	GDF	Secreted Signaling	KEGG: hsa04350
64	Proliferating stromal cell	Ciliated epithelia	WNT2	FZD3_LRP5	0.000105077	0	WNT2_FZD3_LRP5	WNT2 - (FZD3+LRP5)	WNT	Secreted Signaling	KEGG: hsa04310; PMID: 23209147
65	Stromal cell	Ciliated epithelia	WNT2	FZD3_LRP5	0.000106117	0	WNT2_FZD3_LRP5	WNT2 - (FZD3+LRP5)	WNT	Secreted Signaling	KEGG: hsa04310; PMID: 23209147
66	Proliferating stromal cell	Ciliated epithelia	WNT2	FZD6_LRP5	0.000169712	0	WNT2_FZD6_LRP5	WNT2 - (FZD6+LRP5)	WNT	Secreted Signaling	KEGG: hsa04310; PMID: 23209147
67	Stromal cell	Ciliated epithelia	WNT2	FZD6_LRP5	0.000171387	0	WNT2_FZD6_LRP5	WNT2 - (FZD6+LRP5)	WNT	Secreted Signaling	KEGG: hsa04310; PMID: 23209147
68	Proliferating stromal cell	Ciliated epithelia	WNT4	FZD3_LRP5	3.05E-05	0	WNT4_FZD3_LRP5	WNT4 - (FZD3+LRP5)	WNT	Secreted Signaling	KEGG: hsa04310; PMID: 23209147
69	Stromal cell	Ciliated epithelia	WNT4	FZD3_LRP5	3.12E-05	0	WNT4_FZD3_LRP5	WNT4 - (FZD3+LRP5)	WNT	Secreted Signaling	KEGG: hsa04310; PMID: 23209147
70	Proliferating stromal cell	Ciliated epithelia	WNT4	FZD6_LRP5	4.92E-05	0	WNT4_FZD6_LRP5	WNT4 - (FZD6+LRP5)	WNT	Secreted Signaling	KEGG: hsa04310; PMID: 23209147
71	Stromal cell	Ciliated epithelia	WNT4	FZD6_LRP5	5.04E-05	0	WNT4_FZD6_LRP5	WNT4 - (FZD6+LRP5)	WNT	Secreted Signaling	KEGG: hsa04310; PMID: 23209147
72	Proliferating stromal cell	Ciliated epithelia	WNT2	FZD3_LRP6	7.28E-05	0	WNT2_FZD3_LRP6	WNT2 - (FZD3+LRP6)	WNT	Secreted Signaling	KEGG: hsa04310; PMID: 23209147
73	Stromal cell	Ciliated epithelia	WNT2	FZD3_LRP6	7.35E-05	0	WNT2_FZD3_LRP6	WNT2 - (FZD3+LRP6)	WNT	Secreted Signaling	KEGG: hsa04310; PMID: 23209147
74	Proliferating stromal cell	Endothelia	WNT2	FZD4_LRP6	0.000118955	0	WNT2_FZD4_LRP6	WNT2 - (FZD4+LRP6)	WNT	Secreted Signaling	KEGG: hsa04310; PMID: 23209147
75	Stromal cell	Endothelia	WNT2	FZD4_LRP6	0.000120131	0	WNT2_FZD4_LRP6	WNT2 - (FZD4+LRP6)	WNT	Secreted Signaling	KEGG: hsa04310; PMID: 23209147
76	Proliferating stromal cell	Endothelia	WNT2	FZD6_LRP6	0.000126239	0	WNT2_FZD6_LRP6	WNT2 - (FZD6+LRP6)	WNT	Secreted Signaling	KEGG: hsa04310; PMID: 23209147
77	Stromal cell	Endothelia	WNT2	FZD6_LRP6	0.000127488	0	WNT2_FZD6_LRP6	WNT2 - (FZD6+LRP6)	WNT	Secreted Signaling	KEGG: hsa04310; PMID: 23209147
78	Proliferating stromal cell	Unciliated epithelia	WNT2	FZD6_LRP6	7.67E-05	0	WNT2_FZD6_LRP6	WNT2 - (FZD6+LRP6)	WNT	Secreted Signaling	KEGG: hsa04310; PMID: 23209147
79	Stromal cell	Unciliated epithelia	WNT2	FZD6_LRP6	7.75E-05	0	WNT2_FZD6_LRP6	WNT2 - (FZD6+LRP6)	WNT	Secreted Signaling	KEGG: hsa04310; PMID: 23209147
80	Proliferating stromal cell	Ciliated epithelia	WNT2	FZD6_LRP6	0.00011755	0	WNT2_FZD6_LRP6	WNT2 - (FZD6+LRP6)	WNT	Secreted Signaling	KEGG: hsa04310; PMID: 23209147
81	Stromal cell	Ciliated epithelia	WNT2	FZD6_LRP6	0.000118713	0	WNT2_FZD6_LRP6	WNT2 - (FZD6+LRP6)	WNT	Secreted Signaling	KEGG: hsa04310; PMID: 23209147
82	Proliferating stromal cell	Ciliated epithelia	WNT4	FZD3_LRP6	2.11E-05	0	WNT4_FZD3_LRP6	WNT4 - (FZD3+LRP6)	WNT	Secreted Signaling	KEGG: hsa04310; PMID: 23209147
83	Stromal cell	Ciliated epithelia	WNT4	FZD3_LRP6	2.16E-05	0	WNT4_FZD3_LRP6	WNT4 - (FZD3+LRP6)	WNT	Secreted Signaling	KEGG: hsa04310; PMID: 23209147
84	Proliferating stromal cell	Endothelia	WNT4	FZD4_LRP6	3.45E-05	0	WNT4_FZD4_LRP6	WNT4 - (FZD4+LRP6)	WNT	Secreted Signaling	KEGG: hsa04310; PMID: 23209147
85	Stromal cell	Endothelia	WNT4	FZD4_LRP6	3.53E-05	0	WNT4_FZD4_LRP6	WNT4 - (FZD4+LRP6)	WNT	Secreted Signaling	KEGG: hsa04310; PMID: 23209147
86	Proliferating stromal cell	Endothelia	WNT4	FZD6_LRP6	3.66E-05	0	WNT4_FZD6_LRP6	WNT4 - (FZD6+LRP6)	WNT	Secreted Signaling	KEGG: hsa04310; PMID: 23209147
87	Stromal cell	Endothelia	WNT4	FZD6_LRP6	3.75E-05	0	WNT4_FZD6_LRP6	WNT4 - (FZD6+LRP6)	WNT	Secreted Signaling	KEGG: hsa04310; PMID: 23209147
88	Proliferating stromal cell	Unciliated epithelia	WNT4	FZD6_LRP6	2.22E-05	0	WNT4_FZD6_LRP6	WNT4 - (FZD6+LRP6)	WNT	Secreted Signaling	KEGG: hsa04310; PMID: 23209147
89	Stromal cell	Unciliated epithelia	WNT4	FZD6_LRP6	2.28E-05	0	WNT4_FZD6_LRP6	WNT4 - (FZD6+LRP6)	WNT	Secreted Signaling	KEGG: hsa04310; PMID: 23209147
90	Proliferating stromal cell	Ciliated epithelia	WNT4	FZD6_LRP6	3.41E-05	0	WNT4_FZD6_LRP6	WNT4 - (FZD6+LRP6)	WNT	Secreted Signaling	KEGG: hsa04310; PMID: 23209147
91	Stromal cell	Ciliated epithelia	WNT4	FZD6_LRP6	3.49E-05	0	WNT4_FZD6_LRP6	WNT4 - (FZD6+LRP6)	WNT	Secreted Signaling	KEGG: hsa04310; PMID: 23209147
92	Ciliated epithelia	Smooth muscle cells	WNT5A	FZD10	0.000558996	0	WNT5A_FZD10	WNT5A - FZD10	ncWNT	Secreted Signaling	KEGG: hsa04310
93	Proliferating stromal cell	Smooth muscle cells	WNT5A	FZD10	0.003762476	0	WNT5A_FZD10	WNT5A - FZD10	ncWNT	Secreted Signaling	KEGG: hsa04310
94	Stromal cell	Smooth muscle cells	WNT5A	FZD10	0.001297899	0	WNT5A_FZD10	WNT5A - FZD10	ncWNT	Secreted Signaling	KEGG: hsa04310
95	Smooth muscle cells	Smooth muscle cells	WNT5A	FZD10	0.001143581	0	WNT5A_FZD10	WNT5A - FZD10	ncWNT	Secreted Signaling	KEGG: hsa04310
96	Ciliated epithelia	Ciliated epithelia	WNT5A	FZD3	0.000241134	0	WNT5A_FZD3	WNT5A - FZD3	ncWNT	Secreted Signaling	KEGG: hsa04310
97	Proliferating stromal cell	Ciliated epithelia	WNT5A	FZD3	0.001625979	0	WNT5A_FZD3	WNT5A - FZD3	ncWNT	Secreted Signaling	KEGG: hsa04310
98	Stromal cell	Ciliated epithelia	WNT5A	FZD3	0.000560109	0	WNT5A_FZD3	WNT5A - FZD3	ncWNT	Secreted Signaling	KEGG: hsa04310
99	Smooth muscle cells	Ciliated epithelia	WNT5A	FZD3	0.00049347	0	WNT5A_FZD3	WNT5A - FZD3	ncWNT	Secreted Signaling	KEGG: hsa04310
100	Ciliated epithelia	Endothelia	WNT5A	FZD4	0.000405985	0	WNT5A_FZD4	WNT5A - FZD4	ncWNT	Secreted Signaling	KEGG: hsa04310
101	Proliferating stromal cell	Endothelia	WNT5A	FZD4	0.00273499	0	WNT5A_FZD4	WNT5A - FZD4	ncWNT	Secreted Signaling	KEGG: hsa04310
102	Stromal cell	Endothelia	WNT5A	FZD4	0.000942822	0	WNT5A_FZD4	WNT5A - FZD4	ncWNT	Secreted Signaling	KEGG: hsa04310
103	Smooth muscle cells	Endothelia	WNT5A	FZD4	0.000830687	0	WNT5A_FZD4	WNT5A - FZD4	ncWNT	Secreted Signaling	KEGG: hsa04310
104	Ciliated epithelia	Endothelia	WNT5A	FZD6	0.000457307	0	WNT5A_FZD6	WNT5A - FZD6	ncWNT	Secreted Signaling	KEGG: hsa04310
105	Proliferating stromal cell	Endothelia	WNT5A	FZD6	0.003079827	0	WNT5A_FZD6	WNT5A - FZD6	ncWNT	Secreted Signaling	KEGG: hsa04310
106	Stromal cell	Endothelia	WNT5A	FZD6	0.001061936	0	WNT5A_FZD6	WNT5A - FZD6	ncWNT	Secreted Signaling	KEGG: hsa04310
107	Smooth muscle cells	Endothelia	WNT5A	FZD6	0.000935648	0	WNT5A_FZD6	WNT5A - FZD6	ncWNT	Secreted Signaling	KEGG: hsa04310
108	Ciliated epithelia	Unciliated epithelia	WNT5A	FZD6	0.000232022	0	WNT5A_FZD6	WNT5A - FZD6	ncWNT	Secreted Signaling	KEGG: hsa04310
109	Proliferating stromal cell	Unciliated epithelia	WNT5A	FZD6	0.00156462	0	WNT5A_FZD6	WNT5A - FZD6	ncWNT	Secreted Signaling	KEGG: hsa04310
110	Stromal cell	Unciliated epithelia	WNT5A	FZD6	0.00053895	0	WNT5A_FZD6	WNT5A - FZD6	ncWNT	Secreted Signaling	KEGG: hsa04310
111	Smooth muscle cells	Unciliated epithelia	WNT5A	FZD6	0.000474827	0	WNT5A_FZD6	WNT5A - FZD6	ncWNT	Secreted Signaling	KEGG: hsa04310
112	Ciliated epithelia	Ciliated epithelia	WNT5A	FZD6	0.000629875	0	WNT5A_FZD6	WNT5A - FZD6	ncWNT	Secreted Signaling	KEGG: hsa04310
113	Proliferating stromal cell	Ciliated epithelia	WNT5A	FZD6	0.004237824	0	WNT5A_FZD6	WNT5A - FZD6	ncWNT	Secreted Signaling	KEGG: hsa04310
114	Stromal cell	Ciliated epithelia	WNT5A	FZD6	0.001462331	0	WNT5A_FZD6	WNT5A - FZD6	ncWNT	Secreted Signaling	KEGG: hsa04310
115	Smooth muscle cells	Ciliated epithelia	WNT5A	FZD6	0.001288489	0	WNT5A_FZD6	WNT5A - FZD6	ncWNT	Secreted Signaling	KEGG: hsa04310
116	Ciliated epithelia	Endothelia	WNT5A	MCAM	0.001879134	0	WNT5A_MCAM	WNT5A - MCAM	ncWNT	Secreted Signaling	PMID: 24335906
117	Proliferating stromal cell	Endothelia	WNT5A	MCAM	0.012553001	0	WNT5A_MCAM	WNT5A - MCAM	ncWNT	Secreted Signaling	PMID: 24335906
118	Stromal cell	Endothelia	WNT5A	MCAM	0.004355441	0	WNT5A_MCAM	WNT5A - MCAM	ncWNT	Secreted Signaling	PMID: 24335906
119	Smooth muscle cells	Endothelia	WNT5A	MCAM	0.003838986	0	WNT5A_MCAM	WNT5A - MCAM	ncWNT	Secreted Signaling	PMID: 24335906
120	Ciliated epithelia	Proliferating stromal cell	WNT5A	MCAM	0.00015212	0	WNT5A_MCAM	WNT5A - MCAM	ncWNT	Secreted Signaling	PMID: 24335906
121	Proliferating stromal cell	Proliferating stromal cell	WNT5A	MCAM	0.00102628	0	WNT5A_MCAM	WNT5A - MCAM	ncWNT	Secreted Signaling	PMID: 24335906
122	Stromal cell	Proliferating stromal cell	WNT5A	MCAM	0.000353389	0	WNT5A_MCAM	WNT5A - MCAM	ncWNT	Secreted Signaling	PMID: 24335906
123	Smooth muscle cells	Proliferating stromal cell	WNT5A	MCAM	0.000311336	0	WNT5A_MCAM	WNT5A - MCAM	ncWNT	Secreted Signaling	PMID: 24335906
124	Ciliated epithelia	Smooth muscle cells	WNT5A	MCAM	0.002179794	0	WNT5A_MCAM	WNT5A - MCAM	ncWNT	Secreted Signaling	PMID: 24335906
125	Proliferating stromal cell	Smooth muscle cells	WNT5A	MCAM	0.014536593	0	WNT5A_MCAM	WNT5A - MCAM	ncWNT	Secreted Signaling	PMID: 24335906
126	Stromal cell	Smooth muscle cells	WNT5A	MCAM	0.005050302	0	WNT5A_MCAM	WNT5A - MCAM	ncWNT	Secreted Signaling	PMID: 24335906
127	Smooth muscle cells	Smooth muscle cells	WNT5A	MCAM	0.004451821	0	WNT5A_MCAM	WNT5A - MCAM	ncWNT	Secreted Signaling	PMID: 24335906
128	Proliferating stromal cell	Smooth muscle cells	WNT11	FZD10	0.000830767	0	WNT11_FZD10	WNT11 - FZD10	ncWNT	Secreted Signaling	KEGG: hsa04310
129	Proliferating stromal cell	Ciliated epithelia	WNT11	FZD3	0.000358423	0	WNT11_FZD3	WNT11 - FZD3	ncWNT	Secreted Signaling	KEGG: hsa04310
130	Proliferating stromal cell	Endothelia	WNT11	FZD4	0.00060341	0	WNT11_FZD4	WNT11 - FZD4	ncWNT	Secreted Signaling	KEGG: hsa04310
131	Proliferating stromal cell	Endothelia	WNT11	FZD6	0.000679673	0	WNT11_FZD6	WNT11 - FZD6	ncWNT	Secreted Signaling	KEGG: hsa04310
132	Proliferating stromal cell	Unciliated epithelia	WNT11	FZD6	0.00034488	0	WNT11_FZD6	WNT11 - FZD6	ncWNT	Secreted Signaling	KEGG: hsa04310
133	Proliferating stromal cell	Ciliated epithelia	WNT11	FZD6	0.000936074	0	WNT11_FZD6	WNT11 - FZD6	ncWNT	Secreted Signaling	KEGG: hsa04310
134	Ciliated epithelia	Unciliated epithelia	TGFA	EGFR	0.000131745	0	TGFA_EGFR	TGFA - EGFR	EGF	Secreted Signaling	KEGG: hsa04012
135	Ciliated epithelia	Ciliated epithelia	TGFA	EGFR	0.000128273	0	TGFA_EGFR	TGFA - EGFR	EGF	Secreted Signaling	KEGG: hsa04012
136	Ciliated epithelia	Proliferating stromal cell	TGFA	EGFR	0.000169737	0	TGFA_EGFR	TGFA - EGFR	EGF	Secreted Signaling	KEGG: hsa04012
137	Ciliated epithelia	Stromal cell	TGFA	EGFR	0.000184773	0	TGFA_EGFR	TGFA - EGFR	EGF	Secreted Signaling	KEGG: hsa04012
138	Ciliated epithelia	Smooth muscle cells	TGFA	EGFR	0.00019943	0	TGFA_EGFR	TGFA - EGFR	EGF	Secreted Signaling	KEGG: hsa04012
139	Ciliated epithelia	Unciliated epithelia	TGFA	EGFR_ERBB2	7.71E-05	0	TGFA_EGFR_ERBB2	TGFA - (EGFR+ERBB2)	EGF	Secreted Signaling	KEGG: hsa04012
140	Ciliated epithelia	Ciliated epithelia	TGFA	EGFR_ERBB2	0.000207953	0	TGFA_EGFR_ERBB2	TGFA - (EGFR+ERBB2)	EGF	Secreted Signaling	KEGG: hsa04012
141	Unciliated epithelia	Unciliated epithelia	AREG	EGFR	0.000955334	0	AREG_EGFR	AREG - EGFR	EGF	Secreted Signaling	KEGG: hsa04012
142	Ciliated epithelia	Unciliated epithelia	AREG	EGFR	0.000518288	0	AREG_EGFR	AREG - EGFR	EGF	Secreted Signaling	KEGG: hsa04012
143	Unciliated epithelia	Ciliated epithelia	AREG	EGFR	0.000930181	0	AREG_EGFR	AREG - EGFR	EGF	Secreted Signaling	KEGG: hsa04012
144	Ciliated epithelia	Ciliated epithelia	AREG	EGFR	0.000504636	0	AREG_EGFR	AREG - EGFR	EGF	Secreted Signaling	KEGG: hsa04012
145	Unciliated epithelia	Proliferating stromal cell	AREG	EGFR	0.001230538	0	AREG_EGFR	AREG - EGFR	EGF	Secreted Signaling	KEGG: hsa04012
146	Ciliated epithelia	Proliferating stromal cell	AREG	EGFR	0.000667675	0	AREG_EGFR	AREG - EGFR	EGF	Secreted Signaling	KEGG: hsa04012
147	Unciliated epithelia	Stromal cell	AREG	EGFR	0.001339417	0	AREG_EGFR	AREG - EGFR	EGF	Secreted Signaling	KEGG: hsa04012
148	Ciliated epithelia	Stromal cell	AREG	EGFR	0.000726788	0	AREG_EGFR	AREG - EGFR	EGF	Secreted Signaling	KEGG: hsa04012
149	Unciliated epithelia	Smooth muscle cells	AREG	EGFR	0.001445538	0	AREG_EGFR	AREG - EGFR	EGF	Secreted Signaling	KEGG: hsa04012
150	Ciliated epithelia	Smooth muscle cells	AREG	EGFR	0.000784409	0	AREG_EGFR	AREG - EGFR	EGF	Secreted Signaling	KEGG: hsa04012
151	Unciliated epithelia	Unciliated epithelia	AREG	EGFR_ERBB2	0.000559571	0	AREG_EGFR_ERBB2	AREG - (EGFR+ERBB2)	EGF	Secreted Signaling	KEGG: hsa04012
152	Ciliated epithelia	Unciliated epithelia	AREG	EGFR_ERBB2	0.000303523	0	AREG_EGFR_ERBB2	AREG - (EGFR+ERBB2)	EGF	Secreted Signaling	KEGG: hsa04012
153	Unciliated epithelia	Ciliated epithelia	AREG	EGFR_ERBB2	0.001507233	0	AREG_EGFR_ERBB2	AREG - (EGFR+ERBB2)	EGF	Secreted Signaling	KEGG: hsa04012
154	Ciliated epithelia	Ciliated epithelia	AREG	EGFR_ERBB2	0.000817911	0	AREG_EGFR_ERBB2	AREG - (EGFR+ERBB2)	EGF	Secreted Signaling	KEGG: hsa04012
155	Ciliated epithelia	Unciliated epithelia	BTC	EGFR	0.000291665	0	BTC_EGFR	BTC - EGFR	EGF	Secreted Signaling	KEGG: hsa04012
156	Ciliated epithelia	Ciliated epithelia	BTC	EGFR	0.00028398	0	BTC_EGFR	BTC - EGFR	EGF	Secreted Signaling	KEGG: hsa04012
157	Ciliated epithelia	Proliferating stromal cell	BTC	EGFR	0.000375757	0	BTC_EGFR	BTC - EGFR	EGF	Secreted Signaling	KEGG: hsa04012
158	Ciliated epithelia	Stromal cell	BTC	EGFR	0.000409035	0	BTC_EGFR	BTC - EGFR	EGF	Secreted Signaling	KEGG: hsa04012
159	Ciliated epithelia	Smooth muscle cells	BTC	EGFR	0.000441475	0	BTC_EGFR	BTC - EGFR	EGF	Secreted Signaling	KEGG: hsa04012
160	Ciliated epithelia	Unciliated epithelia	BTC	EGFR_ERBB2	0.000170791	0	BTC_EGFR_ERBB2	BTC - (EGFR+ERBB2)	EGF	Secreted Signaling	KEGG: hsa04012
161	Ciliated epithelia	Ciliated epithelia	BTC	EGFR_ERBB2	0.000460337	0	BTC_EGFR_ERBB2	BTC - (EGFR+ERBB2)	EGF	Secreted Signaling	KEGG: hsa04012
162	Unciliated epithelia	Proliferating stromal cell	HBEGF	EGFR	0.000736267	0	HBEGF_EGFR	HBEGF - EGFR	EGF	Secreted Signaling	KEGG: hsa04012
163	Proliferating stromal cell	Proliferating stromal cell	HBEGF	EGFR	0.000677484	0	HBEGF_EGFR	HBEGF - EGFR	EGF	Secreted Signaling	KEGG: hsa04012
164	Stromal cell	Proliferating stromal cell	HBEGF	EGFR	0.000589739	0	HBEGF_EGFR	HBEGF - EGFR	EGF	Secreted Signaling	KEGG: hsa04012
165	Unciliated epithelia	Stromal cell	HBEGF	EGFR	0.000801448	0	HBEGF_EGFR	HBEGF - EGFR	EGF	Secreted Signaling	KEGG: hsa04012
166	Proliferating stromal cell	Stromal cell	HBEGF	EGFR	0.000737465	0	HBEGF_EGFR	HBEGF - EGFR	EGF	Secreted Signaling	KEGG: hsa04012
167	Stromal cell	Stromal cell	HBEGF	EGFR	0.000641956	0	HBEGF_EGFR	HBEGF - EGFR	EGF	Secreted Signaling	KEGG: hsa04012
168	Unciliated epithelia	Smooth muscle cells	HBEGF	EGFR	0.000864983	0	HBEGF_EGFR	HBEGF - EGFR	EGF	Secreted Signaling	KEGG: hsa04012
169	Proliferating stromal cell	Smooth muscle cells	HBEGF	EGFR	0.000795932	0	HBEGF_EGFR	HBEGF - EGFR	EGF	Secreted Signaling	KEGG: hsa04012
170	Stromal cell	Smooth muscle cells	HBEGF	EGFR	0.000692856	0	HBEGF_EGFR	HBEGF - EGFR	EGF	Secreted Signaling	KEGG: hsa04012
171	Endothelia	Unciliated epithelia	HBEGF	EGFR_ERBB2	0.000124479	0	HBEGF_EGFR_ERBB2	HBEGF - (EGFR+ERBB2)	EGF	Secreted Signaling	KEGG: hsa04012
172	Unciliated epithelia	Unciliated epithelia	HBEGF	EGFR_ERBB2	0.000334717	0	HBEGF_EGFR_ERBB2	HBEGF - (EGFR+ERBB2)	EGF	Secreted Signaling	KEGG: hsa04012
173	Ciliated epithelia	Unciliated epithelia	HBEGF	EGFR_ERBB2	0.000262893	0	HBEGF_EGFR_ERBB2	HBEGF - (EGFR+ERBB2)	EGF	Secreted Signaling	KEGG: hsa04012
174	Proliferating stromal cell	Unciliated epithelia	HBEGF	EGFR_ERBB2	0.000307984	0	HBEGF_EGFR_ERBB2	HBEGF - (EGFR+ERBB2)	EGF	Secreted Signaling	KEGG: hsa04012
175	Stromal cell	Unciliated epithelia	HBEGF	EGFR_ERBB2	0.000268082	0	HBEGF_EGFR_ERBB2	HBEGF - (EGFR+ERBB2)	EGF	Secreted Signaling	KEGG: hsa04012
176	Endothelia	Ciliated epithelia	HBEGF	EGFR_ERBB2	0.000335538	0	HBEGF_EGFR_ERBB2	HBEGF - (EGFR+ERBB2)	EGF	Secreted Signaling	KEGG: hsa04012
177	Unciliated epithelia	Ciliated epithelia	HBEGF	EGFR_ERBB2	0.000901922	0	HBEGF_EGFR_ERBB2	HBEGF - (EGFR+ERBB2)	EGF	Secreted Signaling	KEGG: hsa04012
178	Ciliated epithelia	Ciliated epithelia	HBEGF	EGFR_ERBB2	0.000708474	0	HBEGF_EGFR_ERBB2	HBEGF - (EGFR+ERBB2)	EGF	Secreted Signaling	KEGG: hsa04012
179	Proliferating stromal cell	Ciliated epithelia	HBEGF	EGFR_ERBB2	0.000829925	0	HBEGF_EGFR_ERBB2	HBEGF - (EGFR+ERBB2)	EGF	Secreted Signaling	KEGG: hsa04012
180	Stromal cell	Ciliated epithelia	HBEGF	EGFR_ERBB2	0.00072245	0	HBEGF_EGFR_ERBB2	HBEGF - (EGFR+ERBB2)	EGF	Secreted Signaling	KEGG: hsa04012
181	Macrophages	Unciliated epithelia	EREG	EGFR	0.00070307	0	EREG_EGFR	EREG - EGFR	EGF	Secreted Signaling	KEGG: hsa04012
182	Macrophages	Ciliated epithelia	EREG	EGFR	0.000684554	0	EREG_EGFR	EREG - EGFR	EGF	Secreted Signaling	KEGG: hsa04012
183	Macrophages	Proliferating stromal cell	EREG	EGFR	0.00090567	0	EREG_EGFR	EREG - EGFR	EGF	Secreted Signaling	KEGG: hsa04012
184	Macrophages	Stromal cell	EREG	EGFR	0.000985833	0	EREG_EGFR	EREG - EGFR	EGF	Secreted Signaling	KEGG: hsa04012
185	Macrophages	Smooth muscle cells	EREG	EGFR	0.00106397	0	EREG_EGFR	EREG - EGFR	EGF	Secreted Signaling	KEGG: hsa04012
186	Macrophages	Unciliated epithelia	EREG	EGFR_ERBB2	0.000411768	0	EREG_EGFR_ERBB2	EREG - (EGFR+ERBB2)	EGF	Secreted Signaling	KEGG: hsa04012
187	Macrophages	Ciliated epithelia	EREG	EGFR_ERBB2	0.001109397	0	EREG_EGFR_ERBB2	EREG - (EGFR+ERBB2)	EGF	Secreted Signaling	KEGG: hsa04012
188	Proliferating stromal cell	Endothelia	FGF2	FGFR1	0.011430753	0.01	FGF2_FGFR1	FGF2 - FGFR1	FGF	Secreted Signaling	PMC: 4393358
189	Stromal cell	Endothelia	FGF2	FGFR1	0.010923483	0	FGF2_FGFR1	FGF2 - FGFR1	FGF	Secreted Signaling	PMC: 4393358
190	Proliferating stromal cell	Unciliated epithelia	FGF2	FGFR1	0.009240205	0.04	FGF2_FGFR1	FGF2 - FGFR1	FGF	Secreted Signaling	PMC: 4393358
191	Stromal cell	Unciliated epithelia	FGF2	FGFR1	0.008829278	0	FGF2_FGFR1	FGF2 - FGFR1	FGF	Secreted Signaling	PMC: 4393358
192	Proliferating stromal cell	Ciliated epithelia	FGF2	FGFR1	0.00997269	0.03	FGF2_FGFR1	FGF2 - FGFR1	FGF	Secreted Signaling	PMC: 4393358
193	Stromal cell	Ciliated epithelia	FGF2	FGFR1	0.009529502	0	FGF2_FGFR1	FGF2 - FGFR1	FGF	Secreted Signaling	PMC: 4393358
194	Proliferating stromal cell	Proliferating stromal cell	FGF2	FGFR1	0.015386817	0	FGF2_FGFR1	FGF2 - FGFR1	FGF	Secreted Signaling	PMC: 4393358
195	Stromal cell	Proliferating stromal cell	FGF2	FGFR1	0.014706598	0	FGF2_FGFR1	FGF2 - FGFR1	FGF	Secreted Signaling	PMC: 4393358
196	Smooth muscle cells	Proliferating stromal cell	FGF2	FGFR1	0.006999407	0.03	FGF2_FGFR1	FGF2 - FGFR1	FGF	Secreted Signaling	PMC: 4393358
197	Proliferating stromal cell	Stromal cell	FGF2	FGFR1	0.018030718	0	FGF2_FGFR1	FGF2 - FGFR1	FGF	Secreted Signaling	PMC: 4393358
198	Stromal cell	Stromal cell	FGF2	FGFR1	0.017235664	0	FGF2_FGFR1	FGF2 - FGFR1	FGF	Secreted Signaling	PMC: 4393358
199	Smooth muscle cells	Stromal cell	FGF2	FGFR1	0.008214131	0.03	FGF2_FGFR1	FGF2 - FGFR1	FGF	Secreted Signaling	PMC: 4393358
200	Proliferating stromal cell	Smooth muscle cells	FGF2	FGFR1	0.013819111	0	FGF2_FGFR1	FGF2 - FGFR1	FGF	Secreted Signaling	PMC: 4393358
201	Stromal cell	Smooth muscle cells	FGF2	FGFR1	0.013207268	0	FGF2_FGFR1	FGF2 - FGFR1	FGF	Secreted Signaling	PMC: 4393358
202	Proliferating stromal cell	Unciliated epithelia	FGF2	FGFR2	0.0004609	0	FGF2_FGFR2	FGF2 - FGFR2	FGF	Secreted Signaling	PMC: 4393358
203	Stromal cell	Unciliated epithelia	FGF2	FGFR2	0.000440229	0	FGF2_FGFR2	FGF2 - FGFR2	FGF	Secreted Signaling	PMC: 4393358
204	Smooth muscle cells	Unciliated epithelia	FGF2	FGFR2	0.000207943	0	FGF2_FGFR2	FGF2 - FGFR2	FGF	Secreted Signaling	PMC: 4393358
205	Proliferating stromal cell	Ciliated epithelia	FGF2	FGFR2	0.002060823	0	FGF2_FGFR2	FGF2 - FGFR2	FGF	Secreted Signaling	PMC: 4393358
206	Stromal cell	Ciliated epithelia	FGF2	FGFR2	0.00196854	0	FGF2_FGFR2	FGF2 - FGFR2	FGF	Secreted Signaling	PMC: 4393358
207	Smooth muscle cells	Ciliated epithelia	FGF2	FGFR2	0.000930595	0	FGF2_FGFR2	FGF2 - FGFR2	FGF	Secreted Signaling	PMC: 4393358
208	Unciliated epithelia	Proliferating stromal cell	PDGFA	PDGFRA	0.000509673	0	PDGFA_PDGFRA	PDGFA - PDGFRA	PDGF	Secreted Signaling	PMID: 15207812
209	Ciliated epithelia	Proliferating stromal cell	PDGFA	PDGFRA	0.003871339	0	PDGFA_PDGFRA	PDGFA - PDGFRA	PDGF	Secreted Signaling	PMID: 15207812
210	Smooth muscle cells	Proliferating stromal cell	PDGFA	PDGFRA	0.003823105	0	PDGFA_PDGFRA	PDGFA - PDGFRA	PDGF	Secreted Signaling	PMID: 15207812
211	Unciliated epithelia	Stromal cell	PDGFA	PDGFRA	0.000527068	0	PDGFA_PDGFRA	PDGFA - PDGFRA	PDGF	Secreted Signaling	PMID: 15207812
212	Ciliated epithelia	Stromal cell	PDGFA	PDGFRA	0.004002763	0	PDGFA_PDGFRA	PDGFA - PDGFRA	PDGF	Secreted Signaling	PMID: 15207812
213	Smooth muscle cells	Stromal cell	PDGFA	PDGFRA	0.003952267	0	PDGFA_PDGFRA	PDGFA - PDGFRA	PDGF	Secreted Signaling	PMID: 15207812
214	Unciliated epithelia	Proliferating stromal cell	PDGFA	PDGFRB	0.000651186	0	PDGFA_PDGFRB	PDGFA - PDGFRB	PDGF	Secreted Signaling	PMID: 15207812
215	Ciliated epithelia	Proliferating stromal cell	PDGFA	PDGFRB	0.004938317	0	PDGFA_PDGFRB	PDGFA - PDGFRB	PDGF	Secreted Signaling	PMID: 15207812
216	Smooth muscle cells	Proliferating stromal cell	PDGFA	PDGFRB	0.004869762	0	PDGFA_PDGFRB	PDGFA - PDGFRB	PDGF	Secreted Signaling	PMID: 15207812
217	Unciliated epithelia	Stromal cell	PDGFA	PDGFRB	0.000641587	0	PDGFA_PDGFRB	PDGFA - PDGFRB	PDGF	Secreted Signaling	PMID: 15207812
218	Ciliated epithelia	Stromal cell	PDGFA	PDGFRB	0.004866173	0	PDGFA_PDGFRB	PDGFA - PDGFRB	PDGF	Secreted Signaling	PMID: 15207812
219	Smooth muscle cells	Stromal cell	PDGFA	PDGFRB	0.004799201	0	PDGFA_PDGFRB	PDGFA - PDGFRB	PDGF	Secreted Signaling	PMID: 15207812
220	Unciliated epithelia	Smooth muscle cells	PDGFA	PDGFRB	0.001441618	0	PDGFA_PDGFRB	PDGFA - PDGFRB	PDGF	Secreted Signaling	PMID: 15207812
221	Ciliated epithelia	Smooth muscle cells	PDGFA	PDGFRB	0.010817312	0	PDGFA_PDGFRB	PDGFA - PDGFRB	PDGF	Secreted Signaling	PMID: 15207812
222	Smooth muscle cells	Smooth muscle cells	PDGFA	PDGFRB	0.010567023	0	PDGFA_PDGFRB	PDGFA - PDGFRB	PDGF	Secreted Signaling	PMID: 15207812
223	Endothelia	Proliferating stromal cell	PDGFB	PDGFRA	0.003298091	0	PDGFB_PDGFRA	PDGFB - PDGFRA	PDGF	Secreted Signaling	PMID: 15207812
224	Unciliated epithelia	Proliferating stromal cell	PDGFB	PDGFRA	0.002120291	0	PDGFB_PDGFRA	PDGFB - PDGFRA	PDGF	Secreted Signaling	PMID: 15207812
225	Endothelia	Stromal cell	PDGFB	PDGFRA	0.003409718	0	PDGFB_PDGFRA	PDGFB - PDGFRA	PDGF	Secreted Signaling	PMID: 15207812
226	Unciliated epithelia	Stromal cell	PDGFB	PDGFRA	0.002192463	0	PDGFB_PDGFRA	PDGFB - PDGFRA	PDGF	Secreted Signaling	PMID: 15207812
227	Endothelia	Proliferating stromal cell	PDGFB	PDGFRB	0.004203291	0	PDGFB_PDGFRB	PDGFB - PDGFRB	PDGF	Secreted Signaling	PMID: 15207812
228	Unciliated epithelia	Proliferating stromal cell	PDGFB	PDGFRB	0.00270683	0	PDGFB_PDGFRB	PDGFB - PDGFRB	PDGF	Secreted Signaling	PMID: 15207812
229	Endothelia	Stromal cell	PDGFB	PDGFRB	0.004142199	0	PDGFB_PDGFRB	PDGFB - PDGFRB	PDGF	Secreted Signaling	PMID: 15207812
230	Unciliated epithelia	Stromal cell	PDGFB	PDGFRB	0.002667106	0	PDGFB_PDGFRB	PDGFB - PDGFRB	PDGF	Secreted Signaling	PMID: 15207812
231	Endothelia	Smooth muscle cells	PDGFB	PDGFRB	0.009153113	0	PDGFB_PDGFRB	PDGFB - PDGFRB	PDGF	Secreted Signaling	PMID: 15207812
232	Unciliated epithelia	Smooth muscle cells	PDGFB	PDGFRB	0.005960658	0	PDGFB_PDGFRB	PDGFB - PDGFRB	PDGF	Secreted Signaling	PMID: 15207812
233	Proliferating stromal cell	Proliferating stromal cell	PDGFC	PDGFRA	0.001966772	0	PDGFC_PDGFRA	PDGFC - PDGFRA	PDGF	Secreted Signaling	PMID: 15207812
234	Stromal cell	Proliferating stromal cell	PDGFC	PDGFRA	0.000998899	0	PDGFC_PDGFRA	PDGFC - PDGFRA	PDGF	Secreted Signaling	PMID: 15207812
235	Proliferating stromal cell	Stromal cell	PDGFC	PDGFRA	0.002033611	0	PDGFC_PDGFRA	PDGFC - PDGFRA	PDGF	Secreted Signaling	PMID: 15207812
236	Stromal cell	Stromal cell	PDGFC	PDGFRA	0.001032931	0	PDGFC_PDGFRA	PDGFC - PDGFRA	PDGF	Secreted Signaling	PMID: 15207812
237	NK cells	Endothelia	VEGFA	FLT1	0.007684363	0	VEGFA_VEGFR1	VEGFA - VEGFR1	VEGF	Secreted Signaling	KEGG: hsa04370; PMID: 16633338
238	Macrophages	Endothelia	VEGFA	FLT1	0.057986944	0	VEGFA_VEGFR1	VEGFA - VEGFR1	VEGF	Secreted Signaling	KEGG: hsa04370; PMID: 16633338
239	Endothelia	Endothelia	VEGFA	FLT1	0.007116889	0	VEGFA_VEGFR1	VEGFA - VEGFR1	VEGF	Secreted Signaling	KEGG: hsa04370; PMID: 16633338
240	Unciliated epithelia	Endothelia	VEGFA	FLT1	0.016385614	0	VEGFA_VEGFR1	VEGFA - VEGFR1	VEGF	Secreted Signaling	KEGG: hsa04370; PMID: 16633338
241	Ciliated epithelia	Endothelia	VEGFA	FLT1	0.004623147	0	VEGFA_VEGFR1	VEGFA - VEGFR1	VEGF	Secreted Signaling	KEGG: hsa04370; PMID: 16633338
242	Proliferating stromal cell	Endothelia	VEGFA	FLT1	0.035383566	0	VEGFA_VEGFR1	VEGFA - VEGFR1	VEGF	Secreted Signaling	KEGG: hsa04370; PMID: 16633338
243	Stromal cell	Endothelia	VEGFA	FLT1	0.042495342	0	VEGFA_VEGFR1	VEGFA - VEGFR1	VEGF	Secreted Signaling	KEGG: hsa04370; PMID: 16633338
244	Smooth muscle cells	Endothelia	VEGFA	FLT1	0.034101263	0	VEGFA_VEGFR1	VEGFA - VEGFR1	VEGF	Secreted Signaling	KEGG: hsa04370; PMID: 16633338
245	NK cells	Endothelia	VEGFA	KDR	0.003505016	0	VEGFA_VEGFR2	VEGFA - VEGFR2	VEGF	Secreted Signaling	KEGG: hsa04370; PMID: 16633338
246	Macrophages	Endothelia	VEGFA	KDR	0.027199076	0	VEGFA_VEGFR2	VEGFA - VEGFR2	VEGF	Secreted Signaling	KEGG: hsa04370; PMID: 16633338
247	Endothelia	Endothelia	VEGFA	KDR	0.003245169	0	VEGFA_VEGFR2	VEGFA - VEGFR2	VEGF	Secreted Signaling	KEGG: hsa04370; PMID: 16633338
248	Unciliated epithelia	Endothelia	VEGFA	KDR	0.007509673	0	VEGFA_VEGFR2	VEGFA - VEGFR2	VEGF	Secreted Signaling	KEGG: hsa04370; PMID: 16633338
249	Ciliated epithelia	Endothelia	VEGFA	KDR	0.002105192	0	VEGFA_VEGFR2	VEGFA - VEGFR2	VEGF	Secreted Signaling	KEGG: hsa04370; PMID: 16633338
250	Proliferating stromal cell	Endothelia	VEGFA	KDR	0.016388063	0	VEGFA_VEGFR2	VEGFA - VEGFR2	VEGF	Secreted Signaling	KEGG: hsa04370; PMID: 16633338
251	Stromal cell	Endothelia	VEGFA	KDR	0.019760125	0	VEGFA_VEGFR2	VEGFA - VEGFR2	VEGF	Secreted Signaling	KEGG: hsa04370; PMID: 16633338
252	Smooth muscle cells	Endothelia	VEGFA	KDR	0.015782894	0	VEGFA_VEGFR2	VEGFA - VEGFR2	VEGF	Secreted Signaling	KEGG: hsa04370; PMID: 16633338
253	NK cells	Endothelia	VEGFB	FLT1	0.007478092	0	VEGFB_VEGFR1	VEGFB - VEGFR1	VEGF	Secreted Signaling	KEGG: hsa04370; PMID: 16633338
254	Macrophages	Endothelia	VEGFB	FLT1	0.018131361	0	VEGFB_VEGFR1	VEGFB - VEGFR1	VEGF	Secreted Signaling	KEGG: hsa04370; PMID: 16633338
255	Endothelia	Endothelia	VEGFB	FLT1	0.00735466	0	VEGFB_VEGFR1	VEGFB - VEGFR1	VEGF	Secreted Signaling	KEGG: hsa04370; PMID: 16633338
256	Unciliated epithelia	Endothelia	VEGFB	FLT1	0.005328521	0	VEGFB_VEGFR1	VEGFB - VEGFR1	VEGF	Secreted Signaling	KEGG: hsa04370; PMID: 16633338
257	Ciliated epithelia	Endothelia	VEGFB	FLT1	0.005799556	0	VEGFB_VEGFR1	VEGFB - VEGFR1	VEGF	Secreted Signaling	KEGG: hsa04370; PMID: 16633338
258	Proliferating stromal cell	Endothelia	VEGFB	FLT1	0.033813724	0	VEGFB_VEGFR1	VEGFB - VEGFR1	VEGF	Secreted Signaling	KEGG: hsa04370; PMID: 16633338
259	Stromal cell	Endothelia	VEGFB	FLT1	0.024421658	0	VEGFB_VEGFR1	VEGFB - VEGFR1	VEGF	Secreted Signaling	KEGG: hsa04370; PMID: 16633338
260	Smooth muscle cells	Endothelia	VEGFB	FLT1	0.010429241	0	VEGFB_VEGFR1	VEGFB - VEGFR1	VEGF	Secreted Signaling	KEGG: hsa04370; PMID: 16633338
261	Endothelia	Endothelia	VEGFC	FLT4	0.000543534	0	VEGFC_VEGFR3	VEGFC - VEGFR3	VEGF	Secreted Signaling	KEGG: hsa04370; PMID: 16633338
262	Ciliated epithelia	Endothelia	VEGFC	FLT4	0.000206359	0	VEGFC_VEGFR3	VEGFC - VEGFR3	VEGF	Secreted Signaling	KEGG: hsa04370; PMID: 16633338
263	Endothelia	Endothelia	VEGFC	KDR	0.003041675	0	VEGFC_VEGFR2	VEGFC - VEGFR2	VEGF	Secreted Signaling	KEGG: hsa04370; PMID: 16633338
264	Ciliated epithelia	Endothelia	VEGFC	KDR	0.001156598	0	VEGFC_VEGFR2	VEGFC - VEGFR2	VEGF	Secreted Signaling	KEGG: hsa04370; PMID: 16633338
265	NK cells	Endothelia	VEGFA	FLT1_KDR	0.005537536	0	VEGFA_VEGFR1R2	VEGFA - VEGFR1R2	VEGF	Secreted Signaling	PMID: 16633338
266	Macrophages	Endothelia	VEGFA	FLT1_KDR	0.042387072	0	VEGFA_VEGFR1R2	VEGFA - VEGFR1R2	VEGF	Secreted Signaling	PMID: 16633338
267	Endothelia	Endothelia	VEGFA	FLT1_KDR	0.005127781	0	VEGFA_VEGFR1R2	VEGFA - VEGFR1R2	VEGF	Secreted Signaling	PMID: 16633338
268	Unciliated epithelia	Endothelia	VEGFA	FLT1_KDR	0.011836863	0	VEGFA_VEGFR1R2	VEGFA - VEGFR1R2	VEGF	Secreted Signaling	PMID: 16633338
269	Ciliated epithelia	Endothelia	VEGFA	FLT1_KDR	0.003328681	0	VEGFA_VEGFR1R2	VEGFA - VEGFR1R2	VEGF	Secreted Signaling	PMID: 16633338
270	Proliferating stromal cell	Endothelia	VEGFA	FLT1_KDR	0.025698653	0	VEGFA_VEGFR1R2	VEGFA - VEGFR1R2	VEGF	Secreted Signaling	PMID: 16633338
271	Stromal cell	Endothelia	VEGFA	FLT1_KDR	0.030926258	0	VEGFA_VEGFR1R2	VEGFA - VEGFR1R2	VEGF	Secreted Signaling	PMID: 16633338
272	Smooth muscle cells	Endothelia	VEGFA	FLT1_KDR	0.024758324	0	VEGFA_VEGFR1R2	VEGFA - VEGFR1R2	VEGF	Secreted Signaling	PMID: 16633338
273	Endothelia	Endothelia	VEGFC	FLT4_KDR	0.001372443	0	VEGFC_VEGFR2R3	VEGFC - VEGFR2R3	VEGF	Secreted Signaling	PMID: 16633338
274	Ciliated epithelia	Endothelia	VEGFC	FLT4_KDR	0.000521331	0	VEGFC_VEGFR2R3	VEGFC - VEGFR2R3	VEGF	Secreted Signaling	PMID: 16633338
275	Proliferating stromal cell	Unciliated epithelia	IGF1	IGF1R	0.002167364	0	IGF1_IGF1R	IGF1 - IGF1R	IGF	Secreted Signaling	PMID: 14604834
276	Stromal cell	Unciliated epithelia	IGF1	IGF1R	0.001811769	0	IGF1_IGF1R	IGF1 - IGF1R	IGF	Secreted Signaling	PMID: 14604834
277	NK cells	Ciliated epithelia	IGF1	IGF1R	0.004417893	0	IGF1_IGF1R	IGF1 - IGF1R	IGF	Secreted Signaling	PMID: 14604834
278	Macrophages	Ciliated epithelia	IGF1	IGF1R	0.004570691	0	IGF1_IGF1R	IGF1 - IGF1R	IGF	Secreted Signaling	PMID: 14604834
279	Unciliated epithelia	Ciliated epithelia	IGF1	IGF1R	0.001525923	0.02	IGF1_IGF1R	IGF1 - IGF1R	IGF	Secreted Signaling	PMID: 14604834
280	Proliferating stromal cell	Ciliated epithelia	IGF1	IGF1R	0.010082184	0	IGF1_IGF1R	IGF1 - IGF1R	IGF	Secreted Signaling	PMID: 14604834
281	Stromal cell	Ciliated epithelia	IGF1	IGF1R	0.008426468	0	IGF1_IGF1R	IGF1 - IGF1R	IGF	Secreted Signaling	PMID: 14604834
282	Smooth muscle cells	Ciliated epithelia	IGF1	IGF1R	0.003757527	0	IGF1_IGF1R	IGF1 - IGF1R	IGF	Secreted Signaling	PMID: 14604834
283	Macrophages	Proliferating stromal cell	IGF1	IGF1R	0.001235629	0	IGF1_IGF1R	IGF1 - IGF1R	IGF	Secreted Signaling	PMID: 14604834
284	Proliferating stromal cell	Proliferating stromal cell	IGF1	IGF1R	0.002787013	0	IGF1_IGF1R	IGF1 - IGF1R	IGF	Secreted Signaling	PMID: 14604834
285	Stromal cell	Proliferating stromal cell	IGF1	IGF1R	0.002329586	0	IGF1_IGF1R	IGF1 - IGF1R	IGF	Secreted Signaling	PMID: 14604834
286	NK cells	Smooth muscle cells	IGF1	IGF1R	0.001440287	0	IGF1_IGF1R	IGF1 - IGF1R	IGF	Secreted Signaling	PMID: 14604834
287	Macrophages	Smooth muscle cells	IGF1	IGF1R	0.001489109	0	IGF1_IGF1R	IGF1 - IGF1R	IGF	Secreted Signaling	PMID: 14604834
288	Proliferating stromal cell	Smooth muscle cells	IGF1	IGF1R	0.003324992	0	IGF1_IGF1R	IGF1 - IGF1R	IGF	Secreted Signaling	PMID: 14604834
289	Stromal cell	Smooth muscle cells	IGF1	IGF1R	0.002779125	0	IGF1_IGF1R	IGF1 - IGF1R	IGF	Secreted Signaling	PMID: 14604834
290	Smooth muscle cells	Smooth muscle cells	IGF1	IGF1R	0.001229124	0.01	IGF1_IGF1R	IGF1 - IGF1R	IGF	Secreted Signaling	PMID: 14604834
291	NK cells	Ciliated epithelia	IGF1	ITGA6_ITGB4	0.001899755	0	IGF1_ITGA6_ITGB4	IGF1 - (ITGA6+ITGB4)	IGF	Secreted Signaling	PMID: 28190785; PMID: 28873464
292	Macrophages	Ciliated epithelia	IGF1	ITGA6_ITGB4	0.001962589	0	IGF1_ITGA6_ITGB4	IGF1 - (ITGA6+ITGB4)	IGF	Secreted Signaling	PMID: 28190785; PMID: 28873464
293	Endothelia	Ciliated epithelia	IGF1	ITGA6_ITGB4	0.000522578	0	IGF1_ITGA6_ITGB4	IGF1 - (ITGA6+ITGB4)	IGF	Secreted Signaling	PMID: 28190785; PMID: 28873464
294	Unciliated epithelia	Ciliated epithelia	IGF1	ITGA6_ITGB4	0.000653877	0	IGF1_ITGA6_ITGB4	IGF1 - (ITGA6+ITGB4)	IGF	Secreted Signaling	PMID: 28190785; PMID: 28873464
295	Ciliated epithelia	Ciliated epithelia	IGF1	ITGA6_ITGB4	0.000368035	0	IGF1_ITGA6_ITGB4	IGF1 - (ITGA6+ITGB4)	IGF	Secreted Signaling	PMID: 28190785; PMID: 28873464
296	Proliferating stromal cell	Ciliated epithelia	IGF1	ITGA6_ITGB4	0.004447302	0	IGF1_ITGA6_ITGB4	IGF1 - (ITGA6+ITGB4)	IGF	Secreted Signaling	PMID: 28190785; PMID: 28873464
297	Stromal cell	Ciliated epithelia	IGF1	ITGA6_ITGB4	0.003717464	0	IGF1_ITGA6_ITGB4	IGF1 - (ITGA6+ITGB4)	IGF	Secreted Signaling	PMID: 28190785; PMID: 28873464
298	Smooth muscle cells	Ciliated epithelia	IGF1	ITGA6_ITGB4	0.001627781	0	IGF1_ITGA6_ITGB4	IGF1 - (ITGA6+ITGB4)	IGF	Secreted Signaling	PMID: 28190785; PMID: 28873464
299	Ciliated epithelia	Proliferating stromal cell	IHH	PTCH1_SMO	0.000608236	0	IHH_PTCH1	IHH - PTCH1	HH	Secreted Signaling	KEGG: hsa04340; PMID: 25701396
300	Macrophages	Endothelia	CCL2	ACKR1	0.002990345	0	CCL2_ACKR1	CCL2 - ACKR1	CCL	Secreted Signaling	PMID: 26740381
301	Endothelia	Endothelia	CCL2	ACKR1	0.031253237	0	CCL2_ACKR1	CCL2 - ACKR1	CCL	Secreted Signaling	PMID: 26740381
302	Proliferating stromal cell	Endothelia	CCL2	ACKR1	0.001801935	0	CCL2_ACKR1	CCL2 - ACKR1	CCL	Secreted Signaling	PMID: 26740381
303	Smooth muscle cells	Endothelia	CCL2	ACKR1	0.010313911	0	CCL2_ACKR1	CCL2 - ACKR1	CCL	Secreted Signaling	PMID: 26740381
304	T cells	Endothelia	CCL5	ACKR1	0.037256153	0	CCL5_ACKR1	CCL5 - ACKR1	CCL	Secreted Signaling	PMID: 26740381
305	NK cells	Endothelia	CCL5	ACKR1	0.043423148	0	CCL5_ACKR1	CCL5 - ACKR1	CCL	Secreted Signaling	PMID: 26740381
306	Endothelia	Endothelia	CCL14	ACKR1	0.000864623	0	CCL14_ACKR1	CCL14 - ACKR1	CCL	Secreted Signaling	PMID: 26740381
307	Macrophages	Endothelia	CXCL1	ACKR1	0.003605303	0	CXCL1_ACKR1	CXCL1 - ACKR1	CXCL	Secreted Signaling	PMID: 26740381
308	Unciliated epithelia	Endothelia	CXCL1	ACKR1	0.002385939	0	CXCL1_ACKR1	CXCL1 - ACKR1	CXCL	Secreted Signaling	PMID: 26740381
309	Macrophages	Endothelia	CXCL2	ACKR1	0.020046686	0	CXCL2_ACKR1	CXCL2 - ACKR1	CXCL	Secreted Signaling	PMID: 26740381
310	Endothelia	Endothelia	CXCL2	ACKR1	0.008693339	0	CXCL2_ACKR1	CXCL2 - ACKR1	CXCL	Secreted Signaling	PMID: 26740381
311	Unciliated epithelia	Endothelia	CXCL2	ACKR1	0.013527636	0	CXCL2_ACKR1	CXCL2 - ACKR1	CXCL	Secreted Signaling	PMID: 26740381
312	Ciliated epithelia	Endothelia	CXCL2	ACKR1	0.002926943	0	CXCL2_ACKR1	CXCL2 - ACKR1	CXCL	Secreted Signaling	PMID: 26740381
313	Smooth muscle cells	Endothelia	CXCL2	ACKR1	0.006116286	0	CXCL2_ACKR1	CXCL2 - ACKR1	CXCL	Secreted Signaling	PMID: 26740381
314	Macrophages	Endothelia	CXCL3	ACKR1	0.01397361	0	CXCL3_ACKR1	CXCL3 - ACKR1	CXCL	Secreted Signaling	PMID: 26740381
315	Endothelia	Endothelia	CXCL3	ACKR1	0.000870831	0	CXCL3_ACKR1	CXCL3 - ACKR1	CXCL	Secreted Signaling	PMID: 26740381
316	Unciliated epithelia	Endothelia	CXCL3	ACKR1	0.006211108	0	CXCL3_ACKR1	CXCL3 - ACKR1	CXCL	Secreted Signaling	PMID: 26740381
317	Macrophages	Endothelia	CXCL8	ACKR1	0.05953859	0	CXCL8_ACKR1	CXCL8 - ACKR1	CXCL	Secreted Signaling	PMID: 26740381
318	Endothelia	Endothelia	CXCL8	ACKR1	0.00425507	0	CXCL8_ACKR1	CXCL8 - ACKR1	CXCL	Secreted Signaling	PMID: 26740381
319	Unciliated epithelia	Endothelia	CXCL8	ACKR1	0.059448353	0	CXCL8_ACKR1	CXCL8 - ACKR1	CXCL	Secreted Signaling	PMID: 26740381
320	Ciliated epithelia	Endothelia	CXCL8	ACKR1	0.015715516	0	CXCL8_ACKR1	CXCL8 - ACKR1	CXCL	Secreted Signaling	PMID: 26740381
321	Proliferating stromal cell	Endothelia	CXCL8	ACKR1	0.002116779	0	CXCL8_ACKR1	CXCL8 - ACKR1	CXCL	Secreted Signaling	PMID: 26740381
322	Stromal cell	Endothelia	CXCL8	ACKR1	0.002132115	0	CXCL8_ACKR1	CXCL8 - ACKR1	CXCL	Secreted Signaling	PMID: 26740381
323	Smooth muscle cells	Endothelia	CXCL8	ACKR1	0.009710977	0	CXCL8_ACKR1	CXCL8 - ACKR1	CXCL	Secreted Signaling	PMID: 26740381
324	Proliferating stromal cell	T cells	CXCL12	CXCR4	0.05359844	0	CXCL12_CXCR4	CXCL12 - CXCR4	CXCL	Secreted Signaling	KEGG: hsa04060
325	Stromal cell	T cells	CXCL12	CXCR4	0.044430302	0	CXCL12_CXCR4	CXCL12 - CXCR4	CXCL	Secreted Signaling	KEGG: hsa04060
326	Proliferating stromal cell	NK cells	CXCL12	CXCR4	0.027575712	0	CXCL12_CXCR4	CXCL12 - CXCR4	CXCL	Secreted Signaling	KEGG: hsa04060
327	Stromal cell	NK cells	CXCL12	CXCR4	0.022751813	0	CXCL12_CXCR4	CXCL12 - CXCR4	CXCL	Secreted Signaling	KEGG: hsa04060
328	Proliferating stromal cell	Macrophages	CXCL12	CXCR4	0.014433839	0	CXCL12_CXCR4	CXCL12 - CXCR4	CXCL	Secreted Signaling	KEGG: hsa04060
329	Stromal cell	Macrophages	CXCL12	CXCR4	0.011880798	0	CXCL12_CXCR4	CXCL12 - CXCR4	CXCL	Secreted Signaling	KEGG: hsa04060
330	Proliferating stromal cell	Unciliated epithelia	CXCL12	CXCR4	0.001204561	0	CXCL12_CXCR4	CXCL12 - CXCR4	CXCL	Secreted Signaling	KEGG: hsa04060
331	Stromal cell	Unciliated epithelia	CXCL12	CXCR4	0.000989151	0	CXCL12_CXCR4	CXCL12 - CXCR4	CXCL	Secreted Signaling	KEGG: hsa04060
332	Proliferating stromal cell	Ciliated epithelia	CXCL12	CXCR4	0.001184521	0	CXCL12_CXCR4	CXCL12 - CXCR4	CXCL	Secreted Signaling	KEGG: hsa04060
333	Stromal cell	Ciliated epithelia	CXCL12	CXCR4	0.000972691	0	CXCL12_CXCR4	CXCL12 - CXCR4	CXCL	Secreted Signaling	KEGG: hsa04060
334	Proliferating stromal cell	Endothelia	CXCL12	ACKR3	0.008823121	0	CXCL12_ACKR3	CXCL12 - ACKR3	CXCL	Secreted Signaling	KEGG: hsa04060
335	Stromal cell	Endothelia	CXCL12	ACKR3	0.007255192	0	CXCL12_ACKR3	CXCL12 - ACKR3	CXCL	Secreted Signaling	KEGG: hsa04060
336	Macrophages	T cells	CXCL16	CXCR6	0.013337363	0	CXCL16_CXCR6	CXCL16 - CXCR6	CXCL	Secreted Signaling	KEGG: hsa04060
337	Unciliated epithelia	T cells	CXCL16	CXCR6	0.002851926	0	CXCL16_CXCR6	CXCL16 - CXCR6	CXCL	Secreted Signaling	KEGG: hsa04060
338	Ciliated epithelia	T cells	CXCL16	CXCR6	0.00186826	0	CXCL16_CXCR6	CXCL16 - CXCR6	CXCL	Secreted Signaling	KEGG: hsa04060
339	T cells	T cells	MIF	CD74_CXCR4	0.029836199	0	MIF_CD74_CXCR4	MIF - (CD74+CXCR4)	MIF	Secreted Signaling	PMID: 29637711; PMID: 24760155
340	NK cells	T cells	MIF	CD74_CXCR4	0.073351698	0	MIF_CD74_CXCR4	MIF - (CD74+CXCR4)	MIF	Secreted Signaling	PMID: 29637711; PMID: 24760155
341	Macrophages	T cells	MIF	CD74_CXCR4	0.047227498	0	MIF_CD74_CXCR4	MIF - (CD74+CXCR4)	MIF	Secreted Signaling	PMID: 29637711; PMID: 24760155
342	Endothelia	T cells	MIF	CD74_CXCR4	0.087195744	0	MIF_CD74_CXCR4	MIF - (CD74+CXCR4)	MIF	Secreted Signaling	PMID: 29637711; PMID: 24760155
343	Unciliated epithelia	T cells	MIF	CD74_CXCR4	0.10031458	0	MIF_CD74_CXCR4	MIF - (CD74+CXCR4)	MIF	Secreted Signaling	PMID: 29637711; PMID: 24760155
344	Ciliated epithelia	T cells	MIF	CD74_CXCR4	0.092515976	0	MIF_CD74_CXCR4	MIF - (CD74+CXCR4)	MIF	Secreted Signaling	PMID: 29637711; PMID: 24760155
345	Proliferating stromal cell	T cells	MIF	CD74_CXCR4	0.110492639	0	MIF_CD74_CXCR4	MIF - (CD74+CXCR4)	MIF	Secreted Signaling	PMID: 29637711; PMID: 24760155
346	Stromal cell	T cells	MIF	CD74_CXCR4	0.094400567	0	MIF_CD74_CXCR4	MIF - (CD74+CXCR4)	MIF	Secreted Signaling	PMID: 29637711; PMID: 24760155
347	Smooth muscle cells	T cells	MIF	CD74_CXCR4	0.094804743	0	MIF_CD74_CXCR4	MIF - (CD74+CXCR4)	MIF	Secreted Signaling	PMID: 29637711; PMID: 24760155
348	T cells	NK cells	MIF	CD74_CXCR4	0.013767343	0	MIF_CD74_CXCR4	MIF - (CD74+CXCR4)	MIF	Secreted Signaling	PMID: 29637711; PMID: 24760155
349	NK cells	NK cells	MIF	CD74_CXCR4	0.034684608	0	MIF_CD74_CXCR4	MIF - (CD74+CXCR4)	MIF	Secreted Signaling	PMID: 29637711; PMID: 24760155
350	Macrophages	NK cells	MIF	CD74_CXCR4	0.022004668	0	MIF_CD74_CXCR4	MIF - (CD74+CXCR4)	MIF	Secreted Signaling	PMID: 29637711; PMID: 24760155
351	Endothelia	NK cells	MIF	CD74_CXCR4	0.041558106	0	MIF_CD74_CXCR4	MIF - (CD74+CXCR4)	MIF	Secreted Signaling	PMID: 29637711; PMID: 24760155
352	Unciliated epithelia	NK cells	MIF	CD74_CXCR4	0.048173003	0	MIF_CD74_CXCR4	MIF - (CD74+CXCR4)	MIF	Secreted Signaling	PMID: 29637711; PMID: 24760155
353	Ciliated epithelia	NK cells	MIF	CD74_CXCR4	0.044228689	0	MIF_CD74_CXCR4	MIF - (CD74+CXCR4)	MIF	Secreted Signaling	PMID: 29637711; PMID: 24760155
354	Proliferating stromal cell	NK cells	MIF	CD74_CXCR4	0.053374558	0	MIF_CD74_CXCR4	MIF - (CD74+CXCR4)	MIF	Secreted Signaling	PMID: 29637711; PMID: 24760155
355	Stromal cell	NK cells	MIF	CD74_CXCR4	0.045178616	0	MIF_CD74_CXCR4	MIF - (CD74+CXCR4)	MIF	Secreted Signaling	PMID: 29637711; PMID: 24760155
356	Smooth muscle cells	NK cells	MIF	CD74_CXCR4	0.045382609	0	MIF_CD74_CXCR4	MIF - (CD74+CXCR4)	MIF	Secreted Signaling	PMID: 29637711; PMID: 24760155
357	T cells	Macrophages	MIF	CD74_CXCR4	0.025096872	0	MIF_CD74_CXCR4	MIF - (CD74+CXCR4)	MIF	Secreted Signaling	PMID: 29637711; PMID: 24760155
358	NK cells	Macrophages	MIF	CD74_CXCR4	0.062142911	0	MIF_CD74_CXCR4	MIF - (CD74+CXCR4)	MIF	Secreted Signaling	PMID: 29637711; PMID: 24760155
359	Macrophages	Macrophages	MIF	CD74_CXCR4	0.039839092	0	MIF_CD74_CXCR4	MIF - (CD74+CXCR4)	MIF	Secreted Signaling	PMID: 29637711; PMID: 24760155
360	Endothelia	Macrophages	MIF	CD74_CXCR4	0.074040495	0	MIF_CD74_CXCR4	MIF - (CD74+CXCR4)	MIF	Secreted Signaling	PMID: 29637711; PMID: 24760155
361	Unciliated epithelia	Macrophages	MIF	CD74_CXCR4	0.085365187	0	MIF_CD74_CXCR4	MIF - (CD74+CXCR4)	MIF	Secreted Signaling	PMID: 29637711; PMID: 24760155
362	Ciliated epithelia	Macrophages	MIF	CD74_CXCR4	0.078627203	0	MIF_CD74_CXCR4	MIF - (CD74+CXCR4)	MIF	Secreted Signaling	PMID: 29637711; PMID: 24760155
363	Proliferating stromal cell	Macrophages	MIF	CD74_CXCR4	0.094185247	0	MIF_CD74_CXCR4	MIF - (CD74+CXCR4)	MIF	Secreted Signaling	PMID: 29637711; PMID: 24760155
364	Stromal cell	Macrophages	MIF	CD74_CXCR4	0.080253893	0	MIF_CD74_CXCR4	MIF - (CD74+CXCR4)	MIF	Secreted Signaling	PMID: 29637711; PMID: 24760155
365	Smooth muscle cells	Macrophages	MIF	CD74_CXCR4	0.080602891	0	MIF_CD74_CXCR4	MIF - (CD74+CXCR4)	MIF	Secreted Signaling	PMID: 29637711; PMID: 24760155
366	T cells	Unciliated epithelia	MIF	CD74_CXCR4	0.003464071	0	MIF_CD74_CXCR4	MIF - (CD74+CXCR4)	MIF	Secreted Signaling	PMID: 29637711; PMID: 24760155
367	NK cells	Unciliated epithelia	MIF	CD74_CXCR4	0.008867929	0	MIF_CD74_CXCR4	MIF - (CD74+CXCR4)	MIF	Secreted Signaling	PMID: 29637711; PMID: 24760155
368	Macrophages	Unciliated epithelia	MIF	CD74_CXCR4	0.005571533	0	MIF_CD74_CXCR4	MIF - (CD74+CXCR4)	MIF	Secreted Signaling	PMID: 29637711; PMID: 24760155
369	Endothelia	Unciliated epithelia	MIF	CD74_CXCR4	0.010681912	0	MIF_CD74_CXCR4	MIF - (CD74+CXCR4)	MIF	Secreted Signaling	PMID: 29637711; PMID: 24760155
370	Unciliated epithelia	Unciliated epithelia	MIF	CD74_CXCR4	0.012445996	0	MIF_CD74_CXCR4	MIF - (CD74+CXCR4)	MIF	Secreted Signaling	PMID: 29637711; PMID: 24760155
371	Ciliated epithelia	Unciliated epithelia	MIF	CD74_CXCR4	0.01139193	0	MIF_CD74_CXCR4	MIF - (CD74+CXCR4)	MIF	Secreted Signaling	PMID: 29637711; PMID: 24760155
372	Proliferating stromal cell	Unciliated epithelia	MIF	CD74_CXCR4	0.013845988	0	MIF_CD74_CXCR4	MIF - (CD74+CXCR4)	MIF	Secreted Signaling	PMID: 29637711; PMID: 24760155
373	Stromal cell	Unciliated epithelia	MIF	CD74_CXCR4	0.011645195	0	MIF_CD74_CXCR4	MIF - (CD74+CXCR4)	MIF	Secreted Signaling	PMID: 29637711; PMID: 24760155
374	Smooth muscle cells	Unciliated epithelia	MIF	CD74_CXCR4	0.011699631	0	MIF_CD74_CXCR4	MIF - (CD74+CXCR4)	MIF	Secreted Signaling	PMID: 29637711; PMID: 24760155
375	T cells	Ciliated epithelia	MIF	CD74_CXCR4	0.003716218	0	MIF_CD74_CXCR4	MIF - (CD74+CXCR4)	MIF	Secreted Signaling	PMID: 29637711; PMID: 24760155
376	NK cells	Ciliated epithelia	MIF	CD74_CXCR4	0.009509663	0	MIF_CD74_CXCR4	MIF - (CD74+CXCR4)	MIF	Secreted Signaling	PMID: 29637711; PMID: 24760155
377	Macrophages	Ciliated epithelia	MIF	CD74_CXCR4	0.005976159	0	MIF_CD74_CXCR4	MIF - (CD74+CXCR4)	MIF	Secreted Signaling	PMID: 29637711; PMID: 24760155
378	Endothelia	Ciliated epithelia	MIF	CD74_CXCR4	0.0114534	0	MIF_CD74_CXCR4	MIF - (CD74+CXCR4)	MIF	Secreted Signaling	PMID: 29637711; PMID: 24760155
379	Unciliated epithelia	Ciliated epithelia	MIF	CD74_CXCR4	0.013343174	0	MIF_CD74_CXCR4	MIF - (CD74+CXCR4)	MIF	Secreted Signaling	PMID: 29637711; PMID: 24760155
380	Ciliated epithelia	Ciliated epithelia	MIF	CD74_CXCR4	0.012214065	0	MIF_CD74_CXCR4	MIF - (CD74+CXCR4)	MIF	Secreted Signaling	PMID: 29637711; PMID: 24760155
381	Proliferating stromal cell	Ciliated epithelia	MIF	CD74_CXCR4	0.014842569	0	MIF_CD74_CXCR4	MIF - (CD74+CXCR4)	MIF	Secreted Signaling	PMID: 29637711; PMID: 24760155
382	Stromal cell	Ciliated epithelia	MIF	CD74_CXCR4	0.012485376	0	MIF_CD74_CXCR4	MIF - (CD74+CXCR4)	MIF	Secreted Signaling	PMID: 29637711; PMID: 24760155
383	Smooth muscle cells	Ciliated epithelia	MIF	CD74_CXCR4	0.012543691	0	MIF_CD74_CXCR4	MIF - (CD74+CXCR4)	MIF	Secreted Signaling	PMID: 29637711; PMID: 24760155
384	T cells	T cells	MIF	CD74_CD44	0.025019988	0	MIF_CD74_CD44	MIF - (CD74+CD44)	MIF	Secreted Signaling	PMID: 29637711; PMID: 26175090
385	NK cells	T cells	MIF	CD74_CD44	0.061959751	0	MIF_CD74_CD44	MIF - (CD74+CD44)	MIF	Secreted Signaling	PMID: 29637711; PMID: 26175090
386	Macrophages	T cells	MIF	CD74_CD44	0.039718887	0	MIF_CD74_CD44	MIF - (CD74+CD44)	MIF	Secreted Signaling	PMID: 29637711; PMID: 26175090
387	Endothelia	T cells	MIF	CD74_CD44	0.073825029	0	MIF_CD74_CD44	MIF - (CD74+CD44)	MIF	Secreted Signaling	PMID: 29637711; PMID: 26175090
388	Unciliated epithelia	T cells	MIF	CD74_CD44	0.085119794	0	MIF_CD74_CD44	MIF - (CD74+CD44)	MIF	Secreted Signaling	PMID: 29637711; PMID: 26175090
389	Ciliated epithelia	T cells	MIF	CD74_CD44	0.078399518	0	MIF_CD74_CD44	MIF - (CD74+CD44)	MIF	Secreted Signaling	PMID: 29637711; PMID: 26175090
390	Proliferating stromal cell	T cells	MIF	CD74_CD44	0.093917103	0	MIF_CD74_CD44	MIF - (CD74+CD44)	MIF	Secreted Signaling	PMID: 29637711; PMID: 26175090
391	Stromal cell	T cells	MIF	CD74_CD44	0.080021907	0	MIF_CD74_CD44	MIF - (CD74+CD44)	MIF	Secreted Signaling	PMID: 29637711; PMID: 26175090
392	Smooth muscle cells	T cells	MIF	CD74_CD44	0.080369985	0	MIF_CD74_CD44	MIF - (CD74+CD44)	MIF	Secreted Signaling	PMID: 29637711; PMID: 26175090
393	T cells	NK cells	MIF	CD74_CD44	0.015046676	0	MIF_CD74_CD44	MIF - (CD74+CD44)	MIF	Secreted Signaling	PMID: 29637711; PMID: 26175090
394	NK cells	NK cells	MIF	CD74_CD44	0.037833116	0	MIF_CD74_CD44	MIF - (CD74+CD44)	MIF	Secreted Signaling	PMID: 29637711; PMID: 26175090
395	Macrophages	NK cells	MIF	CD74_CD44	0.024030804	0	MIF_CD74_CD44	MIF - (CD74+CD44)	MIF	Secreted Signaling	PMID: 29637711; PMID: 26175090
396	Endothelia	NK cells	MIF	CD74_CD44	0.045301277	0	MIF_CD74_CD44	MIF - (CD74+CD44)	MIF	Secreted Signaling	PMID: 29637711; PMID: 26175090
397	Unciliated epithelia	NK cells	MIF	CD74_CD44	0.05247936	0	MIF_CD74_CD44	MIF - (CD74+CD44)	MIF	Secreted Signaling	PMID: 29637711; PMID: 26175090
398	Ciliated epithelia	NK cells	MIF	CD74_CD44	0.048200304	0	MIF_CD74_CD44	MIF - (CD74+CD44)	MIF	Secreted Signaling	PMID: 29637711; PMID: 26175090
399	Proliferating stromal cell	NK cells	MIF	CD74_CD44	0.058117509	0	MIF_CD74_CD44	MIF - (CD74+CD44)	MIF	Secreted Signaling	PMID: 29637711; PMID: 26175090
400	Stromal cell	NK cells	MIF	CD74_CD44	0.049231138	0	MIF_CD74_CD44	MIF - (CD74+CD44)	MIF	Secreted Signaling	PMID: 29637711; PMID: 26175090
401	Smooth muscle cells	NK cells	MIF	CD74_CD44	0.049452482	0	MIF_CD74_CD44	MIF - (CD74+CD44)	MIF	Secreted Signaling	PMID: 29637711; PMID: 26175090
402	T cells	Macrophages	MIF	CD74_CD44	0.040137611	0	MIF_CD74_CD44	MIF - (CD74+CD44)	MIF	Secreted Signaling	PMID: 29637711; PMID: 26175090
403	NK cells	Macrophages	MIF	CD74_CD44	0.097172652	0	MIF_CD74_CD44	MIF - (CD74+CD44)	MIF	Secreted Signaling	PMID: 29637711; PMID: 26175090
404	Macrophages	Macrophages	MIF	CD74_CD44	0.063142718	0	MIF_CD74_CD44	MIF - (CD74+CD44)	MIF	Secreted Signaling	PMID: 29637711; PMID: 26175090
405	Endothelia	Macrophages	MIF	CD74_CD44	0.114954819	0	MIF_CD74_CD44	MIF - (CD74+CD44)	MIF	Secreted Signaling	PMID: 29637711; PMID: 26175090
406	Unciliated epithelia	Macrophages	MIF	CD74_CD44	0.131647745	0	MIF_CD74_CD44	MIF - (CD74+CD44)	MIF	Secreted Signaling	PMID: 29637711; PMID: 26175090
407	Ciliated epithelia	Macrophages	MIF	CD74_CD44	0.121742872	0	MIF_CD74_CD44	MIF - (CD74+CD44)	MIF	Secreted Signaling	PMID: 29637711; PMID: 26175090
408	Proliferating stromal cell	Macrophages	MIF	CD74_CD44	0.144494329	0	MIF_CD74_CD44	MIF - (CD74+CD44)	MIF	Secreted Signaling	PMID: 29637711; PMID: 26175090
409	Stromal cell	Macrophages	MIF	CD74_CD44	0.124141382	0	MIF_CD74_CD44	MIF - (CD74+CD44)	MIF	Secreted Signaling	PMID: 29637711; PMID: 26175090
410	Smooth muscle cells	Macrophages	MIF	CD74_CD44	0.124655366	0	MIF_CD74_CD44	MIF - (CD74+CD44)	MIF	Secreted Signaling	PMID: 29637711; PMID: 26175090
411	T cells	Endothelia	MIF	CD74_CD44	0.003446596	0	MIF_CD74_CD44	MIF - (CD74+CD44)	MIF	Secreted Signaling	PMID: 29637711; PMID: 26175090
412	NK cells	Endothelia	MIF	CD74_CD44	0.008823435	0	MIF_CD74_CD44	MIF - (CD74+CD44)	MIF	Secreted Signaling	PMID: 29637711; PMID: 26175090
413	Macrophages	Endothelia	MIF	CD74_CD44	0.005543486	0	MIF_CD74_CD44	MIF - (CD74+CD44)	MIF	Secreted Signaling	PMID: 29637711; PMID: 26175090
414	Endothelia	Endothelia	MIF	CD74_CD44	0.010628414	0	MIF_CD74_CD44	MIF - (CD74+CD44)	MIF	Secreted Signaling	PMID: 29637711; PMID: 26175090
415	Unciliated epithelia	Endothelia	MIF	CD74_CD44	0.012383774	0	MIF_CD74_CD44	MIF - (CD74+CD44)	MIF	Secreted Signaling	PMID: 29637711; PMID: 26175090
416	Ciliated epithelia	Endothelia	MIF	CD74_CD44	0.011334917	0	MIF_CD74_CD44	MIF - (CD74+CD44)	MIF	Secreted Signaling	PMID: 29637711; PMID: 26175090
417	Proliferating stromal cell	Endothelia	MIF	CD74_CD44	0.013776865	0	MIF_CD74_CD44	MIF - (CD74+CD44)	MIF	Secreted Signaling	PMID: 29637711; PMID: 26175090
418	Stromal cell	Endothelia	MIF	CD74_CD44	0.011586929	0	MIF_CD74_CD44	MIF - (CD74+CD44)	MIF	Secreted Signaling	PMID: 29637711; PMID: 26175090
419	Smooth muscle cells	Endothelia	MIF	CD74_CD44	0.011641096	0	MIF_CD74_CD44	MIF - (CD74+CD44)	MIF	Secreted Signaling	PMID: 29637711; PMID: 26175090
420	T cells	Unciliated epithelia	MIF	CD74_CD44	0.013462104	0	MIF_CD74_CD44	MIF - (CD74+CD44)	MIF	Secreted Signaling	PMID: 29637711; PMID: 26175090
421	NK cells	Unciliated epithelia	MIF	CD74_CD44	0.033931562	0	MIF_CD74_CD44	MIF - (CD74+CD44)	MIF	Secreted Signaling	PMID: 29637711; PMID: 26175090
422	Macrophages	Unciliated epithelia	MIF	CD74_CD44	0.021520782	0	MIF_CD74_CD44	MIF - (CD74+CD44)	MIF	Secreted Signaling	PMID: 29637711; PMID: 26175090
423	Endothelia	Unciliated epithelia	MIF	CD74_CD44	0.040662113	0	MIF_CD74_CD44	MIF - (CD74+CD44)	MIF	Secreted Signaling	PMID: 29637711; PMID: 26175090
424	Unciliated epithelia	Unciliated epithelia	MIF	CD74_CD44	0.047141408	0	MIF_CD74_CD44	MIF - (CD74+CD44)	MIF	Secreted Signaling	PMID: 29637711; PMID: 26175090
425	Ciliated epithelia	Unciliated epithelia	MIF	CD74_CD44	0.043277718	0	MIF_CD74_CD44	MIF - (CD74+CD44)	MIF	Secreted Signaling	PMID: 29637711; PMID: 26175090
426	Proliferating stromal cell	Unciliated epithelia	MIF	CD74_CD44	0.052237689	0	MIF_CD74_CD44	MIF - (CD74+CD44)	MIF	Secreted Signaling	PMID: 29637711; PMID: 26175090
427	Stromal cell	Unciliated epithelia	MIF	CD74_CD44	0.044208166	0	MIF_CD74_CD44	MIF - (CD74+CD44)	MIF	Secreted Signaling	PMID: 29637711; PMID: 26175090
428	Smooth muscle cells	Unciliated epithelia	MIF	CD74_CD44	0.044407981	0	MIF_CD74_CD44	MIF - (CD74+CD44)	MIF	Secreted Signaling	PMID: 29637711; PMID: 26175090
429	T cells	Ciliated epithelia	MIF	CD74_CD44	0.010535041	0.02	MIF_CD74_CD44	MIF - (CD74+CD44)	MIF	Secreted Signaling	PMID: 29637711; PMID: 26175090
430	NK cells	Ciliated epithelia	MIF	CD74_CD44	0.026674166	0	MIF_CD74_CD44	MIF - (CD74+CD44)	MIF	Secreted Signaling	PMID: 29637711; PMID: 26175090
431	Macrophages	Ciliated epithelia	MIF	CD74_CD44	0.016871488	0.01	MIF_CD74_CD44	MIF - (CD74+CD44)	MIF	Secreted Signaling	PMID: 29637711; PMID: 26175090
432	Endothelia	Ciliated epithelia	MIF	CD74_CD44	0.032012867	0	MIF_CD74_CD44	MIF - (CD74+CD44)	MIF	Secreted Signaling	PMID: 29637711; PMID: 26175090
433	Unciliated epithelia	Ciliated epithelia	MIF	CD74_CD44	0.037167346	0	MIF_CD74_CD44	MIF - (CD74+CD44)	MIF	Secreted Signaling	PMID: 29637711; PMID: 26175090
434	Ciliated epithelia	Ciliated epithelia	MIF	CD74_CD44	0.034091878	0	MIF_CD74_CD44	MIF - (CD74+CD44)	MIF	Secreted Signaling	PMID: 29637711; PMID: 26175090
435	Proliferating stromal cell	Ciliated epithelia	MIF	CD74_CD44	0.041232026	0	MIF_CD74_CD44	MIF - (CD74+CD44)	MIF	Secreted Signaling	PMID: 29637711; PMID: 26175090
436	Stromal cell	Ciliated epithelia	MIF	CD74_CD44	0.034832025	0	MIF_CD74_CD44	MIF - (CD74+CD44)	MIF	Secreted Signaling	PMID: 29637711; PMID: 26175090
437	Smooth muscle cells	Ciliated epithelia	MIF	CD74_CD44	0.034991013	0	MIF_CD74_CD44	MIF - (CD74+CD44)	MIF	Secreted Signaling	PMID: 29637711; PMID: 26175090
438	T cells	Endothelia	MIF	ACKR3	0.006862322	0	MIF_ACKR3	MIF - ACKR3	MIF	Secreted Signaling	PMID: 26175090
439	NK cells	Endothelia	MIF	ACKR3	0.017474401	0	MIF_ACKR3	MIF - ACKR3	MIF	Secreted Signaling	PMID: 26175090
440	Macrophages	Endothelia	MIF	ACKR3	0.011014351	0	MIF_ACKR3	MIF - ACKR3	MIF	Secreted Signaling	PMID: 26175090
441	Endothelia	Endothelia	MIF	ACKR3	0.021011564	0	MIF_ACKR3	MIF - ACKR3	MIF	Secreted Signaling	PMID: 26175090
442	Unciliated epithelia	Endothelia	MIF	ACKR3	0.024439415	0	MIF_ACKR3	MIF - ACKR3	MIF	Secreted Signaling	PMID: 26175090
443	Ciliated epithelia	Endothelia	MIF	ACKR3	0.022392645	0	MIF_ACKR3	MIF - ACKR3	MIF	Secreted Signaling	PMID: 26175090
444	Proliferating stromal cell	Endothelia	MIF	ACKR3	0.027151401	0	MIF_ACKR3	MIF - ACKR3	MIF	Secreted Signaling	PMID: 26175090
445	Stromal cell	Endothelia	MIF	ACKR3	0.022884815	0	MIF_ACKR3	MIF - ACKR3	MIF	Secreted Signaling	PMID: 26175090
446	Smooth muscle cells	Endothelia	MIF	ACKR3	0.02299057	0	MIF_ACKR3	MIF - ACKR3	MIF	Secreted Signaling	PMID: 26175090
447	Ciliated epithelia	T cells	IL7	IL7R_IL2RG	0.002621738	0	IL7_IL7R_IL2RG	IL7 - (IL7R+IL2RG)	IL2	Secreted Signaling	KEGG: hsa04060
448	Ciliated epithelia	Macrophages	IL7	IL7R_IL2RG	0.000476891	0	IL7_IL7R_IL2RG	IL7 - (IL7R+IL2RG)	IL2	Secreted Signaling	KEGG: hsa04060
449	Unciliated epithelia	Endothelia	LIF	LIFR_IL6ST	0.02730076	0	LIF_LIFR_IL6ST	LIF - (LIFR+IL6ST)	LIFR	Secreted Signaling	KEGG: hsa04060
450	Ciliated epithelia	Endothelia	LIF	LIFR_IL6ST	0.011667418	0	LIF_LIFR_IL6ST	LIF - (LIFR+IL6ST)	LIFR	Secreted Signaling	KEGG: hsa04060
451	Proliferating stromal cell	Endothelia	LIF	LIFR_IL6ST	0.017074862	0	LIF_LIFR_IL6ST	LIF - (LIFR+IL6ST)	LIFR	Secreted Signaling	KEGG: hsa04060
452	Stromal cell	Endothelia	LIF	LIFR_IL6ST	0.007510017	0	LIF_LIFR_IL6ST	LIF - (LIFR+IL6ST)	LIFR	Secreted Signaling	KEGG: hsa04060
453	Smooth muscle cells	Endothelia	LIF	LIFR_IL6ST	0.008988163	0	LIF_LIFR_IL6ST	LIF - (LIFR+IL6ST)	LIFR	Secreted Signaling	KEGG: hsa04060
454	Unciliated epithelia	Proliferating stromal cell	LIF	LIFR_IL6ST	0.008461589	0	LIF_LIFR_IL6ST	LIF - (LIFR+IL6ST)	LIFR	Secreted Signaling	KEGG: hsa04060
455	Ciliated epithelia	Proliferating stromal cell	LIF	LIFR_IL6ST	0.00357653	0	LIF_LIFR_IL6ST	LIF - (LIFR+IL6ST)	LIFR	Secreted Signaling	KEGG: hsa04060
456	Proliferating stromal cell	Proliferating stromal cell	LIF	LIFR_IL6ST	0.005254062	0	LIF_LIFR_IL6ST	LIF - (LIFR+IL6ST)	LIFR	Secreted Signaling	KEGG: hsa04060
457	Stromal cell	Proliferating stromal cell	LIF	LIFR_IL6ST	0.002295424	0	LIF_LIFR_IL6ST	LIF - (LIFR+IL6ST)	LIFR	Secreted Signaling	KEGG: hsa04060
458	Smooth muscle cells	Proliferating stromal cell	LIF	LIFR_IL6ST	0.002750061	0	LIF_LIFR_IL6ST	LIF - (LIFR+IL6ST)	LIFR	Secreted Signaling	KEGG: hsa04060
459	Unciliated epithelia	Smooth muscle cells	LIF	LIFR_IL6ST	0.010599008	0	LIF_LIFR_IL6ST	LIF - (LIFR+IL6ST)	LIFR	Secreted Signaling	KEGG: hsa04060
460	Ciliated epithelia	Smooth muscle cells	LIF	LIFR_IL6ST	0.004485552	0	LIF_LIFR_IL6ST	LIF - (LIFR+IL6ST)	LIFR	Secreted Signaling	KEGG: hsa04060
461	Proliferating stromal cell	Smooth muscle cells	LIF	LIFR_IL6ST	0.006586633	0	LIF_LIFR_IL6ST	LIF - (LIFR+IL6ST)	LIFR	Secreted Signaling	KEGG: hsa04060
462	Stromal cell	Smooth muscle cells	LIF	LIFR_IL6ST	0.002879778	0	LIF_LIFR_IL6ST	LIF - (LIFR+IL6ST)	LIFR	Secreted Signaling	KEGG: hsa04060
463	Smooth muscle cells	Smooth muscle cells	LIF	LIFR_IL6ST	0.003449753	0	LIF_LIFR_IL6ST	LIF - (LIFR+IL6ST)	LIFR	Secreted Signaling	KEGG: hsa04060
464	Macrophages	Endothelia	OSM	LIFR_IL6ST	0.003738567	0	OSM_LIFR_IL6ST	OSM - (LIFR+IL6ST)	OSM	Secreted Signaling	KEGG: hsa04060
465	Macrophages	Ciliated epithelia	OSM	LIFR_IL6ST	0.00024374	0	OSM_LIFR_IL6ST	OSM - (LIFR+IL6ST)	OSM	Secreted Signaling	KEGG: hsa04060
466	Macrophages	Proliferating stromal cell	OSM	LIFR_IL6ST	0.00113968	0	OSM_LIFR_IL6ST	OSM - (LIFR+IL6ST)	OSM	Secreted Signaling	KEGG: hsa04060
467	Macrophages	Smooth muscle cells	OSM	LIFR_IL6ST	0.001430234	0	OSM_LIFR_IL6ST	OSM - (LIFR+IL6ST)	OSM	Secreted Signaling	KEGG: hsa04060
468	Macrophages	Endothelia	OSM	OSMR_IL6ST	0.002890435	0	OSM_OSMR_IL6ST	OSM - (OSMR+IL6ST)	OSM	Secreted Signaling	KEGG: hsa04060
469	Macrophages	Unciliated epithelia	OSM	OSMR_IL6ST	0.000855256	0	OSM_OSMR_IL6ST	OSM - (OSMR+IL6ST)	OSM	Secreted Signaling	KEGG: hsa04060
470	Macrophages	Ciliated epithelia	OSM	OSMR_IL6ST	0.000309034	0	OSM_OSMR_IL6ST	OSM - (OSMR+IL6ST)	OSM	Secreted Signaling	KEGG: hsa04060
471	Macrophages	Proliferating stromal cell	OSM	OSMR_IL6ST	0.001054098	0	OSM_OSMR_IL6ST	OSM - (OSMR+IL6ST)	OSM	Secreted Signaling	KEGG: hsa04060
472	Macrophages	Smooth muscle cells	OSM	OSMR_IL6ST	0.001545577	0	OSM_OSMR_IL6ST	OSM - (OSMR+IL6ST)	OSM	Secreted Signaling	KEGG: hsa04060
473	Macrophages	Ciliated epithelia	IL1A	IL1R1_IL1RAP	0.000790019	0	IL1A_IL1R1_IL1RAP	IL1A - (IL1R1+IL1RAP)	IL1	Secreted Signaling	KEGG: hsa04060
474	Macrophages	Smooth muscle cells	IL1A	IL1R1_IL1RAP	0.001626701	0	IL1A_IL1R1_IL1RAP	IL1A - (IL1R1+IL1RAP)	IL1	Secreted Signaling	KEGG: hsa04060
475	Macrophages	Ciliated epithelia	IL1B	IL1R1_IL1RAP	0.009607528	0	IL1B_IL1R1_IL1RAP	IL1B - (IL1R1+IL1RAP)	IL1	Secreted Signaling	KEGG: hsa04060
476	Macrophages	Smooth muscle cells	IL1B	IL1R1_IL1RAP	0.01958266	0	IL1B_IL1R1_IL1RAP	IL1B - (IL1R1+IL1RAP)	IL1	Secreted Signaling	KEGG: hsa04060
477	Endothelia	Smooth muscle cells	IL33	IL1RL1_IL1RAP	0.000974437	0	IL33_IL1RL1_IL1RAP	IL33 - (IL1RL1+IL1RAP)	IL1	Secreted Signaling	KEGG: hsa04060
478	Unciliated epithelia	Macrophages	CSF1	CSF1R	0.001248518	0	CSF1_CSF1R	CSF1 - CSF1R	CSF	Secreted Signaling	KEGG: hsa04060
479	Ciliated epithelia	Macrophages	CSF1	CSF1R	0.001354397	0	CSF1_CSF1R	CSF1 - CSF1R	CSF	Secreted Signaling	KEGG: hsa04060
480	Proliferating stromal cell	Macrophages	CSF1	CSF1R	0.001227626	0	CSF1_CSF1R	CSF1 - CSF1R	CSF	Secreted Signaling	KEGG: hsa04060
481	Stromal cell	Macrophages	CSF1	CSF1R	0.00124488	0	CSF1_CSF1R	CSF1 - CSF1R	CSF	Secreted Signaling	KEGG: hsa04060
482	Unciliated epithelia	Macrophages	CSF3	CSF3R	0.00255055	0	CSF3_CSF3R	CSF3 - CSF3R	CSF3	Secreted Signaling	KEGG: hsa04060
483	NK cells	Ciliated epithelia	FASLG	FAS	0.000399708	0	FASL_FAS	FASL - FAS	FASLG	Secreted Signaling	KEGG: hsa04060
484	NK cells	Proliferating stromal cell	FASLG	FAS	0.001021671	0	FASL_FAS	FASL - FAS	FASLG	Secreted Signaling	KEGG: hsa04060
485	Endothelia	Unciliated epithelia	TNFSF10	TNFRSF10A	0.006869278	0	TNFSF10_TNFRSF10B	TNFSF10 - TNFRSF10B	TRAIL	Secreted Signaling	KEGG: hsa04060
486	Ciliated epithelia	Unciliated epithelia	TNFSF10	TNFRSF10A	0.000798139	0	TNFSF10_TNFRSF10B	TNFSF10 - TNFRSF10B	TRAIL	Secreted Signaling	KEGG: hsa04060
487	Endothelia	NK cells	TNFSF12	TNFRSF12A	0.00032378	0	TNFSF12_TNFRSF12A	TNFSF12 - TNFRSF12A	TWEAK	Secreted Signaling	KEGG: hsa04060
488	Endothelia	Macrophages	TNFSF12	TNFRSF12A	0.000224312	0	TNFSF12_TNFRSF12A	TNFSF12 - TNFRSF12A	TWEAK	Secreted Signaling	KEGG: hsa04060
489	Endothelia	Endothelia	TNFSF12	TNFRSF12A	0.000552118	0	TNFSF12_TNFRSF12A	TNFSF12 - TNFRSF12A	TWEAK	Secreted Signaling	KEGG: hsa04060
490	Endothelia	Unciliated epithelia	TNFSF12	TNFRSF12A	0.002036448	0	TNFSF12_TNFRSF12A	TNFSF12 - TNFRSF12A	TWEAK	Secreted Signaling	KEGG: hsa04060
491	Endothelia	Ciliated epithelia	TNFSF12	TNFRSF12A	0.001392441	0	TNFSF12_TNFRSF12A	TNFSF12 - TNFRSF12A	TWEAK	Secreted Signaling	KEGG: hsa04060
492	Endothelia	Proliferating stromal cell	TNFSF12	TNFRSF12A	0.001659934	0	TNFSF12_TNFRSF12A	TNFSF12 - TNFRSF12A	TWEAK	Secreted Signaling	KEGG: hsa04060
493	Endothelia	Stromal cell	TNFSF12	TNFRSF12A	0.001765763	0	TNFSF12_TNFRSF12A	TNFSF12 - TNFRSF12A	TWEAK	Secreted Signaling	KEGG: hsa04060
494	Endothelia	Smooth muscle cells	TNFSF12	TNFRSF12A	0.00161936	0	TNFSF12_TNFRSF12A	TNFSF12 - TNFRSF12A	TWEAK	Secreted Signaling	KEGG: hsa04060
495	Endothelia	T cells	SPP1	CD44	0.009010757	0	SPP1_CD44	SPP1 - CD44	SPP1	Secreted Signaling	PMID: 21907263
496	Endothelia	NK cells	SPP1	CD44	0.007770005	0	SPP1_CD44	SPP1 - CD44	SPP1	Secreted Signaling	PMID: 21907263
497	Endothelia	Macrophages	SPP1	CD44	0.008831654	0	SPP1_CD44	SPP1 - CD44	SPP1	Secreted Signaling	PMID: 21907263
498	Endothelia	Endothelia	SPP1	CD44	0.000105463	0	SPP1_CD44	SPP1 - CD44	SPP1	Secreted Signaling	PMID: 21907263
499	Endothelia	Unciliated epithelia	SPP1	CD44	0.004267125	0	SPP1_CD44	SPP1 - CD44	SPP1	Secreted Signaling	PMID: 21907263
500	Endothelia	Ciliated epithelia	SPP1	CD44	0.002223085	0	SPP1_CD44	SPP1 - CD44	SPP1	Secreted Signaling	PMID: 21907263
501	Endothelia	Proliferating stromal cell	SPP1	CD44	0.00628699	0	SPP1_CD44	SPP1 - CD44	SPP1	Secreted Signaling	PMID: 21907263
502	Endothelia	Stromal cell	SPP1	CD44	0.006083303	0	SPP1_CD44	SPP1 - CD44	SPP1	Secreted Signaling	PMID: 21907263
503	Endothelia	Smooth muscle cells	SPP1	CD44	0.005077356	0	SPP1_CD44	SPP1 - CD44	SPP1	Secreted Signaling	PMID: 21907263
504	Endothelia	NK cells	SPP1	ITGAV_ITGB1	0.001434928	0	SPP1_ITGAV_ITGB1	SPP1 - (ITGAV+ITGB1)	SPP1	Secreted Signaling	PMID: 21907263
505	Endothelia	Macrophages	SPP1	ITGAV_ITGB1	0.001955365	0	SPP1_ITGAV_ITGB1	SPP1 - (ITGAV+ITGB1)	SPP1	Secreted Signaling	PMID: 21907263
506	Endothelia	Endothelia	SPP1	ITGAV_ITGB1	0.004611571	0	SPP1_ITGAV_ITGB1	SPP1 - (ITGAV+ITGB1)	SPP1	Secreted Signaling	PMID: 21907263
507	Endothelia	Unciliated epithelia	SPP1	ITGAV_ITGB1	0.003896143	0	SPP1_ITGAV_ITGB1	SPP1 - (ITGAV+ITGB1)	SPP1	Secreted Signaling	PMID: 21907263
508	Endothelia	Ciliated epithelia	SPP1	ITGAV_ITGB1	0.003624088	0	SPP1_ITGAV_ITGB1	SPP1 - (ITGAV+ITGB1)	SPP1	Secreted Signaling	PMID: 21907263
509	Endothelia	Proliferating stromal cell	SPP1	ITGAV_ITGB1	0.004395059	0	SPP1_ITGAV_ITGB1	SPP1 - (ITGAV+ITGB1)	SPP1	Secreted Signaling	PMID: 21907263
510	Endothelia	Stromal cell	SPP1	ITGAV_ITGB1	0.004189877	0	SPP1_ITGAV_ITGB1	SPP1 - (ITGAV+ITGB1)	SPP1	Secreted Signaling	PMID: 21907263
511	Endothelia	Smooth muscle cells	SPP1	ITGAV_ITGB1	0.005359986	0	SPP1_ITGAV_ITGB1	SPP1 - (ITGAV+ITGB1)	SPP1	Secreted Signaling	PMID: 21907263
512	Endothelia	Endothelia	SPP1	ITGAV_ITGB5	0.000901354	0	SPP1_ITGAV_ITGB5	SPP1 - (ITGAV+ITGB5)	SPP1	Secreted Signaling	PMID: 21907263
513	Endothelia	Unciliated epithelia	SPP1	ITGAV_ITGB5	0.000954274	0	SPP1_ITGAV_ITGB5	SPP1 - (ITGAV+ITGB5)	SPP1	Secreted Signaling	PMID: 21907263
514	Endothelia	Ciliated epithelia	SPP1	ITGAV_ITGB5	0.001897014	0	SPP1_ITGAV_ITGB5	SPP1 - (ITGAV+ITGB5)	SPP1	Secreted Signaling	PMID: 21907263
515	Endothelia	Proliferating stromal cell	SPP1	ITGAV_ITGB5	0.001077351	0	SPP1_ITGAV_ITGB5	SPP1 - (ITGAV+ITGB5)	SPP1	Secreted Signaling	PMID: 21907263
516	Endothelia	Stromal cell	SPP1	ITGAV_ITGB5	0.001161627	0	SPP1_ITGAV_ITGB5	SPP1 - (ITGAV+ITGB5)	SPP1	Secreted Signaling	PMID: 21907263
517	Endothelia	Smooth muscle cells	SPP1	ITGAV_ITGB5	0.001007838	0	SPP1_ITGAV_ITGB5	SPP1 - (ITGAV+ITGB5)	SPP1	Secreted Signaling	PMID: 21907263
518	Endothelia	Unciliated epithelia	SPP1	ITGAV_ITGB6	0.000864203	0	SPP1_ITGAV_ITGB6	SPP1 - (ITGAV+ITGB6)	SPP1	Secreted Signaling	PMID: 21907263
519	Endothelia	T cells	SPP1	ITGA4_ITGB1	0.001639263	0	SPP1_ITGA4_ITGB1	SPP1 - (ITGA4+ITGB1)	SPP1	Secreted Signaling	PMID: 21907263
520	Endothelia	NK cells	SPP1	ITGA4_ITGB1	0.002668368	0	SPP1_ITGA4_ITGB1	SPP1 - (ITGA4+ITGB1)	SPP1	Secreted Signaling	PMID: 21907263
521	Endothelia	Proliferating stromal cell	SPP1	ITGA4_ITGB1	0.001517339	0	SPP1_ITGA4_ITGB1	SPP1 - (ITGA4+ITGB1)	SPP1	Secreted Signaling	PMID: 21907263
522	Endothelia	Endothelia	SPP1	ITGA8_ITGB1	0.002016806	0	SPP1_ITGA8_ITGB1	SPP1 - (ITGA8+ITGB1)	SPP1	Secreted Signaling	PMID: 21907263
523	Endothelia	NK cells	SPP1	ITGA5_ITGB1	0.001834387	0	SPP1_ITGA5_ITGB1	SPP1 - (ITGA5+ITGB1)	SPP1	Secreted Signaling	PMID: 21907263
524	Endothelia	Macrophages	SPP1	ITGA5_ITGB1	0.001924055	0	SPP1_ITGA5_ITGB1	SPP1 - (ITGA5+ITGB1)	SPP1	Secreted Signaling	PMID: 21907263
525	Endothelia	Endothelia	SPP1	ITGA5_ITGB1	0.005244454	0	SPP1_ITGA5_ITGB1	SPP1 - (ITGA5+ITGB1)	SPP1	Secreted Signaling	PMID: 21907263
526	Endothelia	Unciliated epithelia	SPP1	ITGA5_ITGB1	0.001564145	0	SPP1_ITGA5_ITGB1	SPP1 - (ITGA5+ITGB1)	SPP1	Secreted Signaling	PMID: 21907263
527	Endothelia	Proliferating stromal cell	SPP1	ITGA5_ITGB1	0.005282425	0	SPP1_ITGA5_ITGB1	SPP1 - (ITGA5+ITGB1)	SPP1	Secreted Signaling	PMID: 21907263
528	Endothelia	Stromal cell	SPP1	ITGA5_ITGB1	0.004596655	0	SPP1_ITGA5_ITGB1	SPP1 - (ITGA5+ITGB1)	SPP1	Secreted Signaling	PMID: 21907263
529	Endothelia	Smooth muscle cells	SPP1	ITGA5_ITGB1	0.002953908	0	SPP1_ITGA5_ITGB1	SPP1 - (ITGA5+ITGB1)	SPP1	Secreted Signaling	PMID: 21907263
530	T cells	Endothelia	NAMPT	INSR	0.020823306	0	NAMPT_INSR	NAMPT - INSR	VISFATIN	Secreted Signaling	PMID: 28490838
531	NK cells	Endothelia	NAMPT	INSR	0.018965616	0	NAMPT_INSR	NAMPT - INSR	VISFATIN	Secreted Signaling	PMID: 28490838
532	Macrophages	Endothelia	NAMPT	INSR	0.103697731	0	NAMPT_INSR	NAMPT - INSR	VISFATIN	Secreted Signaling	PMID: 28490838
533	Endothelia	Endothelia	NAMPT	INSR	0.06789678	0	NAMPT_INSR	NAMPT - INSR	VISFATIN	Secreted Signaling	PMID: 28490838
534	Unciliated epithelia	Endothelia	NAMPT	INSR	0.035556163	0	NAMPT_INSR	NAMPT - INSR	VISFATIN	Secreted Signaling	PMID: 28490838
535	Ciliated epithelia	Endothelia	NAMPT	INSR	0.028820301	0	NAMPT_INSR	NAMPT - INSR	VISFATIN	Secreted Signaling	PMID: 28490838
536	Proliferating stromal cell	Endothelia	NAMPT	INSR	0.055798746	0	NAMPT_INSR	NAMPT - INSR	VISFATIN	Secreted Signaling	PMID: 28490838
537	Stromal cell	Endothelia	NAMPT	INSR	0.061639192	0	NAMPT_INSR	NAMPT - INSR	VISFATIN	Secreted Signaling	PMID: 28490838
538	Smooth muscle cells	Endothelia	NAMPT	INSR	0.066796527	0	NAMPT_INSR	NAMPT - INSR	VISFATIN	Secreted Signaling	PMID: 28490838
539	Macrophages	Unciliated epithelia	NAMPT	INSR	0.005702176	0.02	NAMPT_INSR	NAMPT - INSR	VISFATIN	Secreted Signaling	PMID: 28490838
540	Macrophages	Ciliated epithelia	NAMPT	INSR	0.007523642	0	NAMPT_INSR	NAMPT - INSR	VISFATIN	Secreted Signaling	PMID: 28490838
541	Macrophages	Proliferating stromal cell	NAMPT	INSR	0.006841997	0	NAMPT_INSR	NAMPT - INSR	VISFATIN	Secreted Signaling	PMID: 28490838
542	Macrophages	Stromal cell	NAMPT	INSR	0.009835471	0	NAMPT_INSR	NAMPT - INSR	VISFATIN	Secreted Signaling	PMID: 28490838
543	Endothelia	Stromal cell	NAMPT	INSR	0.006215136	0	NAMPT_INSR	NAMPT - INSR	VISFATIN	Secreted Signaling	PMID: 28490838
544	Proliferating stromal cell	Stromal cell	NAMPT	INSR	0.005048182	0.03	NAMPT_INSR	NAMPT - INSR	VISFATIN	Secreted Signaling	PMID: 28490838
545	Stromal cell	Stromal cell	NAMPT	INSR	0.005608125	0	NAMPT_INSR	NAMPT - INSR	VISFATIN	Secreted Signaling	PMID: 28490838
546	Smooth muscle cells	Stromal cell	NAMPT	INSR	0.006107871	0	NAMPT_INSR	NAMPT - INSR	VISFATIN	Secreted Signaling	PMID: 28490838
547	Macrophages	Endothelia	NAMPT	ITGA5_ITGB1	0.082453546	0	NAMPT_ITGA5_ITGB1	NAMPT - (ITGA5+ITGB1)	VISFATIN	Secreted Signaling	PMID: 28490838
548	Endothelia	Endothelia	NAMPT	ITGA5_ITGB1	0.05354882	0	NAMPT_ITGA5_ITGB1	NAMPT - (ITGA5+ITGB1)	VISFATIN	Secreted Signaling	PMID: 28490838
549	Proliferating stromal cell	Endothelia	NAMPT	ITGA5_ITGB1	0.043886972	0	NAMPT_ITGA5_ITGB1	NAMPT - (ITGA5+ITGB1)	VISFATIN	Secreted Signaling	PMID: 28490838
550	Stromal cell	Endothelia	NAMPT	ITGA5_ITGB1	0.048544717	0	NAMPT_ITGA5_ITGB1	NAMPT - (ITGA5+ITGB1)	VISFATIN	Secreted Signaling	PMID: 28490838
551	Smooth muscle cells	Endothelia	NAMPT	ITGA5_ITGB1	0.052667935	0	NAMPT_ITGA5_ITGB1	NAMPT - (ITGA5+ITGB1)	VISFATIN	Secreted Signaling	PMID: 28490838
552	Macrophages	Proliferating stromal cell	NAMPT	ITGA5_ITGB1	0.083003884	0	NAMPT_ITGA5_ITGB1	NAMPT - (ITGA5+ITGB1)	VISFATIN	Secreted Signaling	PMID: 28490838
553	Endothelia	Proliferating stromal cell	NAMPT	ITGA5_ITGB1	0.053917569	0	NAMPT_ITGA5_ITGB1	NAMPT - (ITGA5+ITGB1)	VISFATIN	Secreted Signaling	PMID: 28490838
554	Proliferating stromal cell	Proliferating stromal cell	NAMPT	ITGA5_ITGB1	0.044192295	0	NAMPT_ITGA5_ITGB1	NAMPT - (ITGA5+ITGB1)	VISFATIN	Secreted Signaling	PMID: 28490838
555	Stromal cell	Proliferating stromal cell	NAMPT	ITGA5_ITGB1	0.048880787	0	NAMPT_ITGA5_ITGB1	NAMPT - (ITGA5+ITGB1)	VISFATIN	Secreted Signaling	PMID: 28490838
556	Smooth muscle cells	Proliferating stromal cell	NAMPT	ITGA5_ITGB1	0.053030958	0	NAMPT_ITGA5_ITGB1	NAMPT - (ITGA5+ITGB1)	VISFATIN	Secreted Signaling	PMID: 28490838
557	Macrophages	Stromal cell	NAMPT	ITGA5_ITGB1	0.072968381	0	NAMPT_ITGA5_ITGB1	NAMPT - (ITGA5+ITGB1)	VISFATIN	Secreted Signaling	PMID: 28490838
558	Endothelia	Stromal cell	NAMPT	ITGA5_ITGB1	0.047217641	0	NAMPT_ITGA5_ITGB1	NAMPT - (ITGA5+ITGB1)	VISFATIN	Secreted Signaling	PMID: 28490838
559	Stromal cell	Stromal cell	NAMPT	ITGA5_ITGB1	0.042778441	0	NAMPT_ITGA5_ITGB1	NAMPT - (ITGA5+ITGB1)	VISFATIN	Secreted Signaling	PMID: 28490838
560	Smooth muscle cells	Stromal cell	NAMPT	ITGA5_ITGB1	0.046435794	0	NAMPT_ITGA5_ITGB1	NAMPT - (ITGA5+ITGB1)	VISFATIN	Secreted Signaling	PMID: 28490838
561	Macrophages	Smooth muscle cells	NAMPT	ITGA5_ITGB1	0.048071052	0	NAMPT_ITGA5_ITGB1	NAMPT - (ITGA5+ITGB1)	VISFATIN	Secreted Signaling	PMID: 28490838
562	Proliferating stromal cell	Endothelia	ANGPTL2	ITGA5_ITGB1	0.016361245	0	ANGPTL2_ITGA5_ITGB1	ANGPTL2 - (ITGA5+ITGB1)	ANGPTL	Secreted Signaling	PMID: 24478758
563	Stromal cell	Endothelia	ANGPTL2	ITGA5_ITGB1	0.008596015	0	ANGPTL2_ITGA5_ITGB1	ANGPTL2 - (ITGA5+ITGB1)	ANGPTL	Secreted Signaling	PMID: 24478758
564	Proliferating stromal cell	Proliferating stromal cell	ANGPTL2	ITGA5_ITGB1	0.016478371	0	ANGPTL2_ITGA5_ITGB1	ANGPTL2 - (ITGA5+ITGB1)	ANGPTL	Secreted Signaling	PMID: 24478758
565	Stromal cell	Proliferating stromal cell	ANGPTL2	ITGA5_ITGB1	0.008658041	0	ANGPTL2_ITGA5_ITGB1	ANGPTL2 - (ITGA5+ITGB1)	ANGPTL	Secreted Signaling	PMID: 24478758
566	Proliferating stromal cell	Stromal cell	ANGPTL2	ITGA5_ITGB1	0.014360113	0	ANGPTL2_ITGA5_ITGB1	ANGPTL2 - (ITGA5+ITGB1)	ANGPTL	Secreted Signaling	PMID: 24478758
567	Stromal cell	Stromal cell	ANGPTL2	ITGA5_ITGB1	0.007537365	0	ANGPTL2_ITGA5_ITGB1	ANGPTL2 - (ITGA5+ITGB1)	ANGPTL	Secreted Signaling	PMID: 24478758
568	Proliferating stromal cell	Smooth muscle cells	ANGPTL2	ITGA5_ITGB1	0.009260575	0	ANGPTL2_ITGA5_ITGB1	ANGPTL2 - (ITGA5+ITGB1)	ANGPTL	Secreted Signaling	PMID: 24478758
569	Endothelia	Macrophages	ANGPTL2	TLR4	0.000636467	0	ANGPTL2_TLR4	ANGPTL2 - TLR4	ANGPTL	Secreted Signaling	PMID: 24478758
570	Proliferating stromal cell	Macrophages	ANGPTL2	TLR4	0.001926851	0	ANGPTL2_TLR4	ANGPTL2 - TLR4	ANGPTL	Secreted Signaling	PMID: 24478758
571	Stromal cell	Macrophages	ANGPTL2	TLR4	0.001005344	0	ANGPTL2_TLR4	ANGPTL2 - TLR4	ANGPTL	Secreted Signaling	PMID: 24478758
572	Smooth muscle cells	Macrophages	ANGPTL2	TLR4	0.000428643	0	ANGPTL2_TLR4	ANGPTL2 - TLR4	ANGPTL	Secreted Signaling	PMID: 24478758
573	Smooth muscle cells	NK cells	ANGPTL4	ITGA5_ITGB1	0.001184907	0	ANGPTL4_ITGA5_ITGB1	ANGPTL4 - (ITGA5+ITGB1)	ANGPTL	Secreted Signaling	PMID: 30049845
574	Smooth muscle cells	Macrophages	ANGPTL4	ITGA5_ITGB1	0.001242867	0	ANGPTL4_ITGA5_ITGB1	ANGPTL4 - (ITGA5+ITGB1)	ANGPTL	Secreted Signaling	PMID: 30049845
575	Smooth muscle cells	Endothelia	ANGPTL4	ITGA5_ITGB1	0.003391713	0	ANGPTL4_ITGA5_ITGB1	ANGPTL4 - (ITGA5+ITGB1)	ANGPTL	Secreted Signaling	PMID: 30049845
576	Smooth muscle cells	Unciliated epithelia	ANGPTL4	ITGA5_ITGB1	0.00101025	0	ANGPTL4_ITGA5_ITGB1	ANGPTL4 - (ITGA5+ITGB1)	ANGPTL	Secreted Signaling	PMID: 30049845
577	Smooth muscle cells	Proliferating stromal cell	ANGPTL4	ITGA5_ITGB1	0.003416316	0	ANGPTL4_ITGA5_ITGB1	ANGPTL4 - (ITGA5+ITGB1)	ANGPTL	Secreted Signaling	PMID: 30049845
578	Smooth muscle cells	Stromal cell	ANGPTL4	ITGA5_ITGB1	0.002972083	0	ANGPTL4_ITGA5_ITGB1	ANGPTL4 - (ITGA5+ITGB1)	ANGPTL	Secreted Signaling	PMID: 30049845
579	Smooth muscle cells	Smooth muscle cells	ANGPTL4	ITGA5_ITGB1	0.00190881	0	ANGPTL4_ITGA5_ITGB1	ANGPTL4 - (ITGA5+ITGB1)	ANGPTL	Secreted Signaling	PMID: 30049845
580	Smooth muscle cells	Endothelia	ANGPTL4	CDH5	0.00287606	0	ANGPTL4_CDH5	ANGPTL4 - CDH5	ANGPTL	Secreted Signaling	PMID: 30049845
581	Smooth muscle cells	NK cells	ANGPTL4	CDH11	0.0003165	0	ANGPTL4_CDH11	ANGPTL4 - CDH11	ANGPTL	Secreted Signaling	PMID: 30049845
582	Smooth muscle cells	Endothelia	ANGPTL4	CDH11	0.000573699	0	ANGPTL4_CDH11	ANGPTL4 - CDH11	ANGPTL	Secreted Signaling	PMID: 30049845
583	Smooth muscle cells	Proliferating stromal cell	ANGPTL4	CDH11	0.002735797	0	ANGPTL4_CDH11	ANGPTL4 - CDH11	ANGPTL	Secreted Signaling	PMID: 30049845
584	Smooth muscle cells	Stromal cell	ANGPTL4	CDH11	0.002563336	0	ANGPTL4_CDH11	ANGPTL4 - CDH11	ANGPTL	Secreted Signaling	PMID: 30049845
585	Smooth muscle cells	Smooth muscle cells	ANGPTL4	CDH11	0.002243427	0	ANGPTL4_CDH11	ANGPTL4 - CDH11	ANGPTL	Secreted Signaling	PMID: 30049845
586	Smooth muscle cells	Ciliated epithelia	ANGPTL4	SDC1	0.000116355	0	ANGPTL4_SDC1	ANGPTL4 - SDC1	ANGPTL	Secreted Signaling	PMID: 29017031
587	Smooth muscle cells	Proliferating stromal cell	ANGPTL4	SDC1	0.000288203	0	ANGPTL4_SDC1	ANGPTL4 - SDC1	ANGPTL	Secreted Signaling	PMID: 29017031
588	Smooth muscle cells	NK cells	ANGPTL4	SDC2	0.000420968	0	ANGPTL4_SDC2	ANGPTL4 - SDC2	ANGPTL	Secreted Signaling	PMID: 29017031
589	Smooth muscle cells	Unciliated epithelia	ANGPTL4	SDC2	0.000350523	0	ANGPTL4_SDC2	ANGPTL4 - SDC2	ANGPTL	Secreted Signaling	PMID: 29017031
590	Smooth muscle cells	Ciliated epithelia	ANGPTL4	SDC2	9.14E-05	0	ANGPTL4_SDC2	ANGPTL4 - SDC2	ANGPTL	Secreted Signaling	PMID: 29017031
591	Smooth muscle cells	Proliferating stromal cell	ANGPTL4	SDC2	0.003378173	0	ANGPTL4_SDC2	ANGPTL4 - SDC2	ANGPTL	Secreted Signaling	PMID: 29017031
592	Smooth muscle cells	Stromal cell	ANGPTL4	SDC2	0.002862138	0	ANGPTL4_SDC2	ANGPTL4 - SDC2	ANGPTL	Secreted Signaling	PMID: 29017031
593	Smooth muscle cells	Smooth muscle cells	ANGPTL4	SDC2	0.003776879	0	ANGPTL4_SDC2	ANGPTL4 - SDC2	ANGPTL	Secreted Signaling	PMID: 29017031
594	Smooth muscle cells	Macrophages	ANGPTL4	SDC3	0.000190817	0	ANGPTL4_SDC3	ANGPTL4 - SDC3	ANGPTL	Secreted Signaling	PMID: 29017031
595	Smooth muscle cells	Endothelia	ANGPTL4	SDC3	0.000294303	0	ANGPTL4_SDC3	ANGPTL4 - SDC3	ANGPTL	Secreted Signaling	PMID: 29017031
596	Smooth muscle cells	Unciliated epithelia	ANGPTL4	SDC3	0.000407451	0	ANGPTL4_SDC3	ANGPTL4 - SDC3	ANGPTL	Secreted Signaling	PMID: 29017031
597	Smooth muscle cells	Ciliated epithelia	ANGPTL4	SDC3	0.000253956	0	ANGPTL4_SDC3	ANGPTL4 - SDC3	ANGPTL	Secreted Signaling	PMID: 29017031
598	Smooth muscle cells	Proliferating stromal cell	ANGPTL4	SDC3	0.001495928	0	ANGPTL4_SDC3	ANGPTL4 - SDC3	ANGPTL	Secreted Signaling	PMID: 29017031
599	Smooth muscle cells	Stromal cell	ANGPTL4	SDC3	0.00127512	0	ANGPTL4_SDC3	ANGPTL4 - SDC3	ANGPTL	Secreted Signaling	PMID: 29017031
600	Smooth muscle cells	Macrophages	ANGPTL4	SDC4	0.000334527	0	ANGPTL4_SDC4	ANGPTL4 - SDC4	ANGPTL	Secreted Signaling	PMID: 29017031
601	Smooth muscle cells	Unciliated epithelia	ANGPTL4	SDC4	0.003372271	0	ANGPTL4_SDC4	ANGPTL4 - SDC4	ANGPTL	Secreted Signaling	PMID: 29017031
602	Smooth muscle cells	Ciliated epithelia	ANGPTL4	SDC4	0.004044708	0	ANGPTL4_SDC4	ANGPTL4 - SDC4	ANGPTL	Secreted Signaling	PMID: 29017031
603	Smooth muscle cells	Proliferating stromal cell	ANGPTL4	SDC4	0.001318455	0	ANGPTL4_SDC4	ANGPTL4 - SDC4	ANGPTL	Secreted Signaling	PMID: 29017031
604	Smooth muscle cells	Stromal cell	ANGPTL4	SDC4	0.000605086	0	ANGPTL4_SDC4	ANGPTL4 - SDC4	ANGPTL	Secreted Signaling	PMID: 29017031
605	Smooth muscle cells	Smooth muscle cells	ANGPTL4	SDC4	0.000454338	0	ANGPTL4_SDC4	ANGPTL4 - SDC4	ANGPTL	Secreted Signaling	PMID: 29017031
606	Endothelia	Endothelia	ANGPT2	TEK	0.024470334	0	ANGPT2_TEK	ANGPT2 - TEK	ANGPT	Secreted Signaling	PMID: 20651738
607	Smooth muscle cells	Endothelia	ANGPT2	TEK	0.002814652	0	ANGPT2_TEK	ANGPT2 - TEK	ANGPT	Secreted Signaling	PMID: 20651738
608	Endothelia	NK cells	ANGPT2	ITGA5_ITGB1	0.033948507	0	ANGPT2_ITGA5_ITGB1	ANGPT2 - (ITGA5+ITGB1)	ANGPT	Secreted Signaling	PMID: 20651738; PMID: 25635707
609	Smooth muscle cells	NK cells	ANGPT2	ITGA5_ITGB1	0.003938726	0	ANGPT2_ITGA5_ITGB1	ANGPT2 - (ITGA5+ITGB1)	ANGPT	Secreted Signaling	PMID: 20651738; PMID: 25635707
610	Endothelia	Macrophages	ANGPT2	ITGA5_ITGB1	0.035552067	0	ANGPT2_ITGA5_ITGB1	ANGPT2 - (ITGA5+ITGB1)	ANGPT	Secreted Signaling	PMID: 20651738; PMID: 25635707
611	Smooth muscle cells	Macrophages	ANGPT2	ITGA5_ITGB1	0.004130834	0	ANGPT2_ITGA5_ITGB1	ANGPT2 - (ITGA5+ITGB1)	ANGPT	Secreted Signaling	PMID: 20651738; PMID: 25635707
612	Endothelia	Endothelia	ANGPT2	ITGA5_ITGB1	0.084309158	0	ANGPT2_ITGA5_ITGB1	ANGPT2 - (ITGA5+ITGB1)	ANGPT	Secreted Signaling	PMID: 20651738; PMID: 25635707
613	Smooth muscle cells	Endothelia	ANGPT2	ITGA5_ITGB1	0.010254132	0	ANGPT2_ITGA5_ITGB1	ANGPT2 - (ITGA5+ITGB1)	ANGPT	Secreted Signaling	PMID: 20651738; PMID: 25635707
614	Endothelia	Unciliated epithelia	ANGPT2	ITGA5_ITGB1	0.029085074	0	ANGPT2_ITGA5_ITGB1	ANGPT2 - (ITGA5+ITGB1)	ANGPT	Secreted Signaling	PMID: 20651738; PMID: 25635707
615	Smooth muscle cells	Unciliated epithelia	ANGPT2	ITGA5_ITGB1	0.003359517	0	ANGPT2_ITGA5_ITGB1	ANGPT2 - (ITGA5+ITGB1)	ANGPT	Secreted Signaling	PMID: 20651738; PMID: 25635707
616	Endothelia	Proliferating stromal cell	ANGPT2	ITGA5_ITGB1	0.092185525	0	ANGPT2_ITGA5_ITGB1	ANGPT2 - (ITGA5+ITGB1)	ANGPT	Secreted Signaling	PMID: 20651738; PMID: 25635707
617	Smooth muscle cells	Proliferating stromal cell	ANGPT2	ITGA5_ITGB1	0.011297455	0	ANGPT2_ITGA5_ITGB1	ANGPT2 - (ITGA5+ITGB1)	ANGPT	Secreted Signaling	PMID: 20651738; PMID: 25635707
618	Endothelia	Stromal cell	ANGPT2	ITGA5_ITGB1	0.081138149	0	ANGPT2_ITGA5_ITGB1	ANGPT2 - (ITGA5+ITGB1)	ANGPT	Secreted Signaling	PMID: 20651738; PMID: 25635707
619	Smooth muscle cells	Stromal cell	ANGPT2	ITGA5_ITGB1	0.00983853	0	ANGPT2_ITGA5_ITGB1	ANGPT2 - (ITGA5+ITGB1)	ANGPT	Secreted Signaling	PMID: 20651738; PMID: 25635707
620	Endothelia	Smooth muscle cells	ANGPT2	ITGA5_ITGB1	0.053614456	0	ANGPT2_ITGA5_ITGB1	ANGPT2 - (ITGA5+ITGB1)	ANGPT	Secreted Signaling	PMID: 20651738; PMID: 25635707
621	Smooth muscle cells	Smooth muscle cells	ANGPT2	ITGA5_ITGB1	0.00633437	0	ANGPT2_ITGA5_ITGB1	ANGPT2 - (ITGA5+ITGB1)	ANGPT	Secreted Signaling	PMID: 20651738; PMID: 25635707
622	NK cells	Ciliated epithelia	MDK	SDC1	0.000867529	0	MDK_SDC1	MDK - SDC1	MK	Secreted Signaling	PMID: 28356350
623	Macrophages	Ciliated epithelia	MDK	SDC1	0.000748739	0	MDK_SDC1	MDK - SDC1	MK	Secreted Signaling	PMID: 28356350
624	Endothelia	Ciliated epithelia	MDK	SDC1	0.002326873	0	MDK_SDC1	MDK - SDC1	MK	Secreted Signaling	PMID: 28356350
625	Unciliated epithelia	Ciliated epithelia	MDK	SDC1	0.003868741	0	MDK_SDC1	MDK - SDC1	MK	Secreted Signaling	PMID: 28356350
626	Ciliated epithelia	Ciliated epithelia	MDK	SDC1	0.002190531	0	MDK_SDC1	MDK - SDC1	MK	Secreted Signaling	PMID: 28356350
627	Proliferating stromal cell	Ciliated epithelia	MDK	SDC1	0.004416043	0	MDK_SDC1	MDK - SDC1	MK	Secreted Signaling	PMID: 28356350
628	Stromal cell	Ciliated epithelia	MDK	SDC1	0.004504811	0	MDK_SDC1	MDK - SDC1	MK	Secreted Signaling	PMID: 28356350
629	Smooth muscle cells	Ciliated epithelia	MDK	SDC1	0.002871516	0	MDK_SDC1	MDK - SDC1	MK	Secreted Signaling	PMID: 28356350
630	NK cells	Proliferating stromal cell	MDK	SDC1	0.002146418	0	MDK_SDC1	MDK - SDC1	MK	Secreted Signaling	PMID: 28356350
631	Macrophages	Proliferating stromal cell	MDK	SDC1	0.001852836	0	MDK_SDC1	MDK - SDC1	MK	Secreted Signaling	PMID: 28356350
632	Endothelia	Proliferating stromal cell	MDK	SDC1	0.005744721	0	MDK_SDC1	MDK - SDC1	MK	Secreted Signaling	PMID: 28356350
633	Unciliated epithelia	Proliferating stromal cell	MDK	SDC1	0.009529742	0	MDK_SDC1	MDK - SDC1	MK	Secreted Signaling	PMID: 28356350
634	Ciliated epithelia	Proliferating stromal cell	MDK	SDC1	0.005409197	0	MDK_SDC1	MDK - SDC1	MK	Secreted Signaling	PMID: 28356350
635	Proliferating stromal cell	Proliferating stromal cell	MDK	SDC1	0.010869154	0	MDK_SDC1	MDK - SDC1	MK	Secreted Signaling	PMID: 28356350
636	Stromal cell	Proliferating stromal cell	MDK	SDC1	0.011086194	0	MDK_SDC1	MDK - SDC1	MK	Secreted Signaling	PMID: 28356350
637	Smooth muscle cells	Proliferating stromal cell	MDK	SDC1	0.007083688	0	MDK_SDC1	MDK - SDC1	MK	Secreted Signaling	PMID: 28356350
638	Unciliated epithelia	Proliferating stromal cell	MDK	SDC2	0.101630285	0	MDK_SDC2	MDK - SDC2	MK	Secreted Signaling	PMID: 28356350
639	Proliferating stromal cell	Proliferating stromal cell	MDK	SDC2	0.11441911	0	MDK_SDC2	MDK - SDC2	MK	Secreted Signaling	PMID: 28356350
640	Stromal cell	Proliferating stromal cell	MDK	SDC2	0.116460424	0	MDK_SDC2	MDK - SDC2	MK	Secreted Signaling	PMID: 28356350
641	Unciliated epithelia	Stromal cell	MDK	SDC2	0.087422201	0	MDK_SDC2	MDK - SDC2	MK	Secreted Signaling	PMID: 28356350
642	Proliferating stromal cell	Stromal cell	MDK	SDC2	0.098619396	0	MDK_SDC2	MDK - SDC2	MK	Secreted Signaling	PMID: 28356350
643	Stromal cell	Stromal cell	MDK	SDC2	0.100410793	0	MDK_SDC2	MDK - SDC2	MK	Secreted Signaling	PMID: 28356350
644	Unciliated epithelia	Smooth muscle cells	MDK	SDC2	0.112318251	0	MDK_SDC2	MDK - SDC2	MK	Secreted Signaling	PMID: 28356350
645	Proliferating stromal cell	Smooth muscle cells	MDK	SDC2	0.126262988	0	MDK_SDC2	MDK - SDC2	MK	Secreted Signaling	PMID: 28356350
646	Stromal cell	Smooth muscle cells	MDK	SDC2	0.128484948	0	MDK_SDC2	MDK - SDC2	MK	Secreted Signaling	PMID: 28356350
647	Smooth muscle cells	Smooth muscle cells	MDK	SDC2	0.085773639	0.02	MDK_SDC2	MDK - SDC2	MK	Secreted Signaling	PMID: 28356350
648	NK cells	Unciliated epithelia	MDK	SDC4	0.024625511	0	MDK_SDC4	MDK - SDC4	MK	Secreted Signaling	PMID: 28356350
649	Endothelia	Unciliated epithelia	MDK	SDC4	0.063509781	0	MDK_SDC4	MDK - SDC4	MK	Secreted Signaling	PMID: 28356350
650	Unciliated epithelia	Unciliated epithelia	MDK	SDC4	0.101470208	0	MDK_SDC4	MDK - SDC4	MK	Secreted Signaling	PMID: 28356350
651	Ciliated epithelia	Unciliated epithelia	MDK	SDC4	0.060004068	0	MDK_SDC4	MDK - SDC4	MK	Secreted Signaling	PMID: 28356350
652	Proliferating stromal cell	Unciliated epithelia	MDK	SDC4	0.114241451	0	MDK_SDC4	MDK - SDC4	MK	Secreted Signaling	PMID: 28356350
653	Stromal cell	Unciliated epithelia	MDK	SDC4	0.116280012	0	MDK_SDC4	MDK - SDC4	MK	Secreted Signaling	PMID: 28356350
654	Smooth muscle cells	Unciliated epithelia	MDK	SDC4	0.0772662	0	MDK_SDC4	MDK - SDC4	MK	Secreted Signaling	PMID: 28356350
655	Endothelia	Ciliated epithelia	MDK	SDC4	0.075268104	0	MDK_SDC4	MDK - SDC4	MK	Secreted Signaling	PMID: 28356350
656	Unciliated epithelia	Ciliated epithelia	MDK	SDC4	0.119360832	0	MDK_SDC4	MDK - SDC4	MK	Secreted Signaling	PMID: 28356350
657	Ciliated epithelia	Ciliated epithelia	MDK	SDC4	0.071162658	0	MDK_SDC4	MDK - SDC4	MK	Secreted Signaling	PMID: 28356350
658	Proliferating stromal cell	Ciliated epithelia	MDK	SDC4	0.134047896	0	MDK_SDC4	MDK - SDC4	MK	Secreted Signaling	PMID: 28356350
659	Stromal cell	Ciliated epithelia	MDK	SDC4	0.136385469	0	MDK_SDC4	MDK - SDC4	MK	Secreted Signaling	PMID: 28356350
660	Smooth muscle cells	Ciliated epithelia	MDK	SDC4	0.09132305	0	MDK_SDC4	MDK - SDC4	MK	Secreted Signaling	PMID: 28356350
661	Endothelia	Proliferating stromal cell	MDK	SDC4	0.025777694	0	MDK_SDC4	MDK - SDC4	MK	Secreted Signaling	PMID: 28356350
662	Unciliated epithelia	Proliferating stromal cell	MDK	SDC4	0.042201589	0	MDK_SDC4	MDK - SDC4	MK	Secreted Signaling	PMID: 28356350
663	Ciliated epithelia	Proliferating stromal cell	MDK	SDC4	0.024300731	0	MDK_SDC4	MDK - SDC4	MK	Secreted Signaling	PMID: 28356350
664	Proliferating stromal cell	Proliferating stromal cell	MDK	SDC4	0.047910926	0	MDK_SDC4	MDK - SDC4	MK	Secreted Signaling	PMID: 28356350
665	Stromal cell	Proliferating stromal cell	MDK	SDC4	0.048831116	0	MDK_SDC4	MDK - SDC4	MK	Secreted Signaling	PMID: 28356350
666	Smooth muscle cells	Proliferating stromal cell	MDK	SDC4	0.031637328	0	MDK_SDC4	MDK - SDC4	MK	Secreted Signaling	PMID: 28356350
667	Proliferating stromal cell	Stromal cell	MDK	SDC4	0.022557468	0	MDK_SDC4	MDK - SDC4	MK	Secreted Signaling	PMID: 28356350
668	Stromal cell	Stromal cell	MDK	SDC4	0.023002477	0	MDK_SDC4	MDK - SDC4	MK	Secreted Signaling	PMID: 28356350
669	NK cells	T cells	MDK	ITGA4_ITGB1	0.007846484	0	MDK_ITGA4_ITGB1	MDK - (ITGA4+ITGB1)	MK	Secreted Signaling	PMID: 28356350
670	Macrophages	T cells	MDK	ITGA4_ITGB1	0.006778554	0	MDK_ITGA4_ITGB1	MDK - (ITGA4+ITGB1)	MK	Secreted Signaling	PMID: 28356350
671	Endothelia	T cells	MDK	ITGA4_ITGB1	0.020801303	0	MDK_ITGA4_ITGB1	MDK - (ITGA4+ITGB1)	MK	Secreted Signaling	PMID: 28356350
672	Unciliated epithelia	T cells	MDK	ITGA4_ITGB1	0.034165754	0	MDK_ITGA4_ITGB1	MDK - (ITGA4+ITGB1)	MK	Secreted Signaling	PMID: 28356350
673	Ciliated epithelia	T cells	MDK	ITGA4_ITGB1	0.01960373	0	MDK_ITGA4_ITGB1	MDK - (ITGA4+ITGB1)	MK	Secreted Signaling	PMID: 28356350
674	Proliferating stromal cell	T cells	MDK	ITGA4_ITGB1	0.038832021	0	MDK_ITGA4_ITGB1	MDK - (ITGA4+ITGB1)	MK	Secreted Signaling	PMID: 28356350
675	Stromal cell	T cells	MDK	ITGA4_ITGB1	0.039585089	0	MDK_ITGA4_ITGB1	MDK - (ITGA4+ITGB1)	MK	Secreted Signaling	PMID: 28356350
676	Smooth muscle cells	T cells	MDK	ITGA4_ITGB1	0.025559411	0	MDK_ITGA4_ITGB1	MDK - (ITGA4+ITGB1)	MK	Secreted Signaling	PMID: 28356350
677	NK cells	NK cells	MDK	ITGA4_ITGB1	0.012722733	0	MDK_ITGA4_ITGB1	MDK - (ITGA4+ITGB1)	MK	Secreted Signaling	PMID: 28356350
678	Macrophages	NK cells	MDK	ITGA4_ITGB1	0.010998489	0	MDK_ITGA4_ITGB1	MDK - (ITGA4+ITGB1)	MK	Secreted Signaling	PMID: 28356350
679	Endothelia	NK cells	MDK	ITGA4_ITGB1	0.033456922	0	MDK_ITGA4_ITGB1	MDK - (ITGA4+ITGB1)	MK	Secreted Signaling	PMID: 28356350
680	Unciliated epithelia	NK cells	MDK	ITGA4_ITGB1	0.054499823	0	MDK_ITGA4_ITGB1	MDK - (ITGA4+ITGB1)	MK	Secreted Signaling	PMID: 28356350
681	Ciliated epithelia	NK cells	MDK	ITGA4_ITGB1	0.031554219	0	MDK_ITGA4_ITGB1	MDK - (ITGA4+ITGB1)	MK	Secreted Signaling	PMID: 28356350
682	Proliferating stromal cell	NK cells	MDK	ITGA4_ITGB1	0.06176566	0	MDK_ITGA4_ITGB1	MDK - (ITGA4+ITGB1)	MK	Secreted Signaling	PMID: 28356350
683	Stromal cell	NK cells	MDK	ITGA4_ITGB1	0.062934358	0	MDK_ITGA4_ITGB1	MDK - (ITGA4+ITGB1)	MK	Secreted Signaling	PMID: 28356350
684	Smooth muscle cells	NK cells	MDK	ITGA4_ITGB1	0.04098871	0	MDK_ITGA4_ITGB1	MDK - (ITGA4+ITGB1)	MK	Secreted Signaling	PMID: 28356350
685	NK cells	Proliferating stromal cell	MDK	ITGA4_ITGB1	0.007266243	0	MDK_ITGA4_ITGB1	MDK - (ITGA4+ITGB1)	MK	Secreted Signaling	PMID: 28356350
686	Macrophages	Proliferating stromal cell	MDK	ITGA4_ITGB1	0.006276787	0	MDK_ITGA4_ITGB1	MDK - (ITGA4+ITGB1)	MK	Secreted Signaling	PMID: 28356350
687	Endothelia	Proliferating stromal cell	MDK	ITGA4_ITGB1	0.019281683	0	MDK_ITGA4_ITGB1	MDK - (ITGA4+ITGB1)	MK	Secreted Signaling	PMID: 28356350
688	Unciliated epithelia	Proliferating stromal cell	MDK	ITGA4_ITGB1	0.031701415	0	MDK_ITGA4_ITGB1	MDK - (ITGA4+ITGB1)	MK	Secreted Signaling	PMID: 28356350
689	Ciliated epithelia	Proliferating stromal cell	MDK	ITGA4_ITGB1	0.018169974	0	MDK_ITGA4_ITGB1	MDK - (ITGA4+ITGB1)	MK	Secreted Signaling	PMID: 28356350
690	Proliferating stromal cell	Proliferating stromal cell	MDK	ITGA4_ITGB1	0.03604367	0	MDK_ITGA4_ITGB1	MDK - (ITGA4+ITGB1)	MK	Secreted Signaling	PMID: 28356350
691	Stromal cell	Proliferating stromal cell	MDK	ITGA4_ITGB1	0.03674473	0	MDK_ITGA4_ITGB1	MDK - (ITGA4+ITGB1)	MK	Secreted Signaling	PMID: 28356350
692	Smooth muscle cells	Proliferating stromal cell	MDK	ITGA4_ITGB1	0.023700605	0	MDK_ITGA4_ITGB1	MDK - (ITGA4+ITGB1)	MK	Secreted Signaling	PMID: 28356350
693	Endothelia	Endothelia	MDK	ITGA6_ITGB1	0.065815094	0	MDK_ITGA6_ITGB1	MDK - (ITGA6+ITGB1)	MK	Secreted Signaling	PMID: 28356350
694	Unciliated epithelia	Endothelia	MDK	ITGA6_ITGB1	0.10499894	0	MDK_ITGA6_ITGB1	MDK - (ITGA6+ITGB1)	MK	Secreted Signaling	PMID: 28356350
695	Ciliated epithelia	Endothelia	MDK	ITGA6_ITGB1	0.06219058	0	MDK_ITGA6_ITGB1	MDK - (ITGA6+ITGB1)	MK	Secreted Signaling	PMID: 28356350
696	Proliferating stromal cell	Endothelia	MDK	ITGA6_ITGB1	0.118155913	0	MDK_ITGA6_ITGB1	MDK - (ITGA6+ITGB1)	MK	Secreted Signaling	PMID: 28356350
697	Stromal cell	Endothelia	MDK	ITGA6_ITGB1	0.120254841	0	MDK_ITGA6_ITGB1	MDK - (ITGA6+ITGB1)	MK	Secreted Signaling	PMID: 28356350
698	Smooth muscle cells	Endothelia	MDK	ITGA6_ITGB1	0.080028181	0	MDK_ITGA6_ITGB1	MDK - (ITGA6+ITGB1)	MK	Secreted Signaling	PMID: 28356350
699	Endothelia	Unciliated epithelia	MDK	ITGA6_ITGB1	0.057492933	0	MDK_ITGA6_ITGB1	MDK - (ITGA6+ITGB1)	MK	Secreted Signaling	PMID: 28356350
700	Unciliated epithelia	Unciliated epithelia	MDK	ITGA6_ITGB1	0.092211141	0	MDK_ITGA6_ITGB1	MDK - (ITGA6+ITGB1)	MK	Secreted Signaling	PMID: 28356350
701	Proliferating stromal cell	Unciliated epithelia	MDK	ITGA6_ITGB1	0.103951842	0	MDK_ITGA6_ITGB1	MDK - (ITGA6+ITGB1)	MK	Secreted Signaling	PMID: 28356350
702	Stromal cell	Unciliated epithelia	MDK	ITGA6_ITGB1	0.105828729	0	MDK_ITGA6_ITGB1	MDK - (ITGA6+ITGB1)	MK	Secreted Signaling	PMID: 28356350
703	Smooth muscle cells	Unciliated epithelia	MDK	ITGA6_ITGB1	0.07004356	0	MDK_ITGA6_ITGB1	MDK - (ITGA6+ITGB1)	MK	Secreted Signaling	PMID: 28356350
704	Unciliated epithelia	Ciliated epithelia	MDK	ITGA6_ITGB1	0.076756972	0.01	MDK_ITGA6_ITGB1	MDK - (ITGA6+ITGB1)	MK	Secreted Signaling	PMID: 28356350
705	Proliferating stromal cell	Ciliated epithelia	MDK	ITGA6_ITGB1	0.086717951	0	MDK_ITGA6_ITGB1	MDK - (ITGA6+ITGB1)	MK	Secreted Signaling	PMID: 28356350
706	Stromal cell	Ciliated epithelia	MDK	ITGA6_ITGB1	0.088314343	0	MDK_ITGA6_ITGB1	MDK - (ITGA6+ITGB1)	MK	Secreted Signaling	PMID: 28356350
707	Endothelia	Proliferating stromal cell	MDK	ITGA6_ITGB1	0.05836136	0	MDK_ITGA6_ITGB1	MDK - (ITGA6+ITGB1)	MK	Secreted Signaling	PMID: 28356350
708	Unciliated epithelia	Proliferating stromal cell	MDK	ITGA6_ITGB1	0.093551933	0	MDK_ITGA6_ITGB1	MDK - (ITGA6+ITGB1)	MK	Secreted Signaling	PMID: 28356350
709	Ciliated epithelia	Proliferating stromal cell	MDK	ITGA6_ITGB1	0.055123111	0.03	MDK_ITGA6_ITGB1	MDK - (ITGA6+ITGB1)	MK	Secreted Signaling	PMID: 28356350
710	Proliferating stromal cell	Proliferating stromal cell	MDK	ITGA6_ITGB1	0.105443519	0	MDK_ITGA6_ITGB1	MDK - (ITGA6+ITGB1)	MK	Secreted Signaling	PMID: 28356350
711	Stromal cell	Proliferating stromal cell	MDK	ITGA6_ITGB1	0.107344113	0	MDK_ITGA6_ITGB1	MDK - (ITGA6+ITGB1)	MK	Secreted Signaling	PMID: 28356350
712	Smooth muscle cells	Proliferating stromal cell	MDK	ITGA6_ITGB1	0.071087266	0	MDK_ITGA6_ITGB1	MDK - (ITGA6+ITGB1)	MK	Secreted Signaling	PMID: 28356350
713	Proliferating stromal cell	Stromal cell	MDK	ITGA6_ITGB1	0.054445028	0	MDK_ITGA6_ITGB1	MDK - (ITGA6+ITGB1)	MK	Secreted Signaling	PMID: 28356350
714	Stromal cell	Stromal cell	MDK	ITGA6_ITGB1	0.0554834	0	MDK_ITGA6_ITGB1	MDK - (ITGA6+ITGB1)	MK	Secreted Signaling	PMID: 28356350
715	Unciliated epithelia	Stromal cell	MDK	LRP1	0.052383851	0	MDK_LRP1	MDK - LRP1	MK	Secreted Signaling	PMID: 28356350
716	Proliferating stromal cell	Stromal cell	MDK	LRP1	0.059385308	0	MDK_LRP1	MDK - LRP1	MK	Secreted Signaling	PMID: 28356350
717	Stromal cell	Stromal cell	MDK	LRP1	0.060511871	0	MDK_LRP1	MDK - LRP1	MK	Secreted Signaling	PMID: 28356350
718	Proliferating stromal cell	NK cells	MDK	NCL	0.154069864	0	MDK_NCL	MDK - NCL	MK	Secreted Signaling	PMID: 28356350
719	Stromal cell	NK cells	MDK	NCL	0.156693409	0	MDK_NCL	MDK - NCL	MK	Secreted Signaling	PMID: 28356350
720	Proliferating stromal cell	Proliferating stromal cell	MDK	NCL	0.142273776	0	MDK_NCL	MDK - NCL	MK	Secreted Signaling	PMID: 28356350
721	Stromal cell	Proliferating stromal cell	MDK	NCL	0.14473082	0	MDK_NCL	MDK - NCL	MK	Secreted Signaling	PMID: 28356350
722	Proliferating stromal cell	Stromal cell	MDK	NCL	0.145705098	0	MDK_NCL	MDK - NCL	MK	Secreted Signaling	PMID: 28356350
723	Stromal cell	Stromal cell	MDK	NCL	0.148211161	0	MDK_NCL	MDK - NCL	MK	Secreted Signaling	PMID: 28356350
724	Unciliated epithelia	Smooth muscle cells	MDK	NCL	0.147709612	0	MDK_NCL	MDK - NCL	MK	Secreted Signaling	PMID: 28356350
725	Proliferating stromal cell	Smooth muscle cells	MDK	NCL	0.16523044	0	MDK_NCL	MDK - NCL	MK	Secreted Signaling	PMID: 28356350
726	Stromal cell	Smooth muscle cells	MDK	NCL	0.168006286	0	MDK_NCL	MDK - NCL	MK	Secreted Signaling	PMID: 28356350
727	Proliferating stromal cell	Ciliated epithelia	PTN	SDC1	0.001815265	0	PTN_SDC1	PTN - SDC1	PTN	Secreted Signaling	PMID: 28356350; PMID: 25620911
728	Stromal cell	Ciliated epithelia	PTN	SDC1	0.000310378	0	PTN_SDC1	PTN - SDC1	PTN	Secreted Signaling	PMID: 28356350; PMID: 25620911
729	Smooth muscle cells	Ciliated epithelia	PTN	SDC1	0.000330865	0	PTN_SDC1	PTN - SDC1	PTN	Secreted Signaling	PMID: 28356350; PMID: 25620911
730	Proliferating stromal cell	Proliferating stromal cell	PTN	SDC1	0.004485011	0	PTN_SDC1	PTN - SDC1	PTN	Secreted Signaling	PMID: 28356350; PMID: 25620911
731	Stromal cell	Proliferating stromal cell	PTN	SDC1	0.000768561	0	PTN_SDC1	PTN - SDC1	PTN	Secreted Signaling	PMID: 28356350; PMID: 25620911
732	Smooth muscle cells	Proliferating stromal cell	PTN	SDC1	0.000819267	0	PTN_SDC1	PTN - SDC1	PTN	Secreted Signaling	PMID: 28356350; PMID: 25620911
733	Proliferating stromal cell	NK cells	PTN	SDC2	0.00653846	0.02	PTN_SDC2	PTN - SDC2	PTN	Secreted Signaling	PMID: 28356350; PMID: 25620911
734	Proliferating stromal cell	Proliferating stromal cell	PTN	SDC2	0.050306874	0	PTN_SDC2	PTN - SDC2	PTN	Secreted Signaling	PMID: 28356350; PMID: 25620911
735	Stromal cell	Proliferating stromal cell	PTN	SDC2	0.008962532	0	PTN_SDC2	PTN - SDC2	PTN	Secreted Signaling	PMID: 28356350; PMID: 25620911
736	Smooth muscle cells	Proliferating stromal cell	PTN	SDC2	0.009548665	0	PTN_SDC2	PTN - SDC2	PTN	Secreted Signaling	PMID: 28356350; PMID: 25620911
737	Proliferating stromal cell	Stromal cell	PTN	SDC2	0.042931008	0	PTN_SDC2	PTN - SDC2	PTN	Secreted Signaling	PMID: 28356350; PMID: 25620911
738	Stromal cell	Stromal cell	PTN	SDC2	0.007599958	0	PTN_SDC2	PTN - SDC2	PTN	Secreted Signaling	PMID: 28356350; PMID: 25620911
739	Smooth muscle cells	Stromal cell	PTN	SDC2	0.00809771	0	PTN_SDC2	PTN - SDC2	PTN	Secreted Signaling	PMID: 28356350; PMID: 25620911
740	Proliferating stromal cell	Smooth muscle cells	PTN	SDC2	0.055933455	0	PTN_SDC2	PTN - SDC2	PTN	Secreted Signaling	PMID: 28356350; PMID: 25620911
741	Stromal cell	Smooth muscle cells	PTN	SDC2	0.010013706	0	PTN_SDC2	PTN - SDC2	PTN	Secreted Signaling	PMID: 28356350; PMID: 25620911
742	Smooth muscle cells	Smooth muscle cells	PTN	SDC2	0.010667843	0	PTN_SDC2	PTN - SDC2	PTN	Secreted Signaling	PMID: 28356350; PMID: 25620911
743	Proliferating stromal cell	Macrophages	PTN	SDC3	0.002973715	0.01	PTN_SDC3	PTN - SDC3	PTN	Secreted Signaling	PMID: 28356350; PMID: 25620911
744	Proliferating stromal cell	Endothelia	PTN	SDC3	0.004579536	0	PTN_SDC3	PTN - SDC3	PTN	Secreted Signaling	PMID: 28356350; PMID: 25620911
745	Proliferating stromal cell	Unciliated epithelia	PTN	SDC3	0.006329759	0	PTN_SDC3	PTN - SDC3	PTN	Secreted Signaling	PMID: 28356350; PMID: 25620911
746	Proliferating stromal cell	Ciliated epithelia	PTN	SDC3	0.00395403	0	PTN_SDC3	PTN - SDC3	PTN	Secreted Signaling	PMID: 28356350; PMID: 25620911
747	Proliferating stromal cell	Proliferating stromal cell	PTN	SDC3	0.022877181	0	PTN_SDC3	PTN - SDC3	PTN	Secreted Signaling	PMID: 28356350; PMID: 25620911
748	Stromal cell	Proliferating stromal cell	PTN	SDC3	0.003981232	0	PTN_SDC3	PTN - SDC3	PTN	Secreted Signaling	PMID: 28356350; PMID: 25620911
749	Smooth muscle cells	Proliferating stromal cell	PTN	SDC3	0.004242992	0	PTN_SDC3	PTN - SDC3	PTN	Secreted Signaling	PMID: 28356350; PMID: 25620911
750	Proliferating stromal cell	Stromal cell	PTN	SDC3	0.019562203	0	PTN_SDC3	PTN - SDC3	PTN	Secreted Signaling	PMID: 28356350; PMID: 25620911
751	Stromal cell	Stromal cell	PTN	SDC3	0.003394825	0	PTN_SDC3	PTN - SDC3	PTN	Secreted Signaling	PMID: 28356350; PMID: 25620911
752	Smooth muscle cells	Stromal cell	PTN	SDC3	0.00361817	0	PTN_SDC3	PTN - SDC3	PTN	Secreted Signaling	PMID: 28356350; PMID: 25620911
753	Proliferating stromal cell	Macrophages	PTN	SDC4	0.005202398	0	PTN_SDC4	PTN - SDC4	PTN	Secreted Signaling	PMID: 28356350; PMID: 25620911
754	Proliferating stromal cell	Unciliated epithelia	PTN	SDC4	0.050223117	0	PTN_SDC4	PTN - SDC4	PTN	Secreted Signaling	PMID: 28356350; PMID: 25620911
755	Stromal cell	Unciliated epithelia	PTN	SDC4	0.008946961	0	PTN_SDC4	PTN - SDC4	PTN	Secreted Signaling	PMID: 28356350; PMID: 25620911
756	Smooth muscle cells	Unciliated epithelia	PTN	SDC4	0.009532086	0	PTN_SDC4	PTN - SDC4	PTN	Secreted Signaling	PMID: 28356350; PMID: 25620911
757	Proliferating stromal cell	Ciliated epithelia	PTN	SDC4	0.059678281	0	PTN_SDC4	PTN - SDC4	PTN	Secreted Signaling	PMID: 28356350; PMID: 25620911
758	Stromal cell	Ciliated epithelia	PTN	SDC4	0.010719045	0	PTN_SDC4	PTN - SDC4	PTN	Secreted Signaling	PMID: 28356350; PMID: 25620911
759	Smooth muscle cells	Ciliated epithelia	PTN	SDC4	0.011418727	0	PTN_SDC4	PTN - SDC4	PTN	Secreted Signaling	PMID: 28356350; PMID: 25620911
760	Proliferating stromal cell	Proliferating stromal cell	PTN	SDC4	0.020214441	0	PTN_SDC4	PTN - SDC4	PTN	Secreted Signaling	PMID: 28356350; PMID: 25620911
761	Stromal cell	Proliferating stromal cell	PTN	SDC4	0.003509945	0	PTN_SDC4	PTN - SDC4	PTN	Secreted Signaling	PMID: 28356350; PMID: 25620911
762	Smooth muscle cells	Proliferating stromal cell	PTN	SDC4	0.003740834	0	PTN_SDC4	PTN - SDC4	PTN	Secreted Signaling	PMID: 28356350; PMID: 25620911
763	Proliferating stromal cell	Stromal cell	PTN	SDC4	0.009373093	0	PTN_SDC4	PTN - SDC4	PTN	Secreted Signaling	PMID: 28356350; PMID: 25620911
764	Stromal cell	Stromal cell	PTN	SDC4	0.001612755	0	PTN_SDC4	PTN - SDC4	PTN	Secreted Signaling	PMID: 28356350; PMID: 25620911
765	Smooth muscle cells	Stromal cell	PTN	SDC4	0.00171906	0.01	PTN_SDC4	PTN - SDC4	PTN	Secreted Signaling	PMID: 28356350; PMID: 25620911
766	Proliferating stromal cell	Smooth muscle cells	PTN	SDC4	0.007053336	0	PTN_SDC4	PTN - SDC4	PTN	Secreted Signaling	PMID: 28356350; PMID: 25620911
767	Proliferating stromal cell	T cells	PTN	NCL	0.051502442	0	PTN_NCL	PTN - NCL	PTN	Secreted Signaling	PMID: 28356350; PMID: 25620911
768	Proliferating stromal cell	NK cells	PTN	NCL	0.069483396	0	PTN_NCL	PTN - NCL	PTN	Secreted Signaling	PMID: 28356350; PMID: 25620911
769	Stromal cell	NK cells	PTN	NCL	0.012587862	0	PTN_NCL	PTN - NCL	PTN	Secreted Signaling	PMID: 28356350; PMID: 25620911
770	Smooth muscle cells	NK cells	PTN	NCL	0.013407877	0	PTN_NCL	PTN - NCL	PTN	Secreted Signaling	PMID: 28356350; PMID: 25620911
771	Proliferating stromal cell	Macrophages	PTN	NCL	0.037315248	0	PTN_NCL	PTN - NCL	PTN	Secreted Signaling	PMID: 28356350; PMID: 25620911
772	Proliferating stromal cell	Endothelia	PTN	NCL	0.060071906	0	PTN_NCL	PTN - NCL	PTN	Secreted Signaling	PMID: 28356350; PMID: 25620911
773	Proliferating stromal cell	Unciliated epithelia	PTN	NCL	0.053108448	0	PTN_NCL	PTN - NCL	PTN	Secreted Signaling	PMID: 28356350; PMID: 25620911
774	Proliferating stromal cell	Ciliated epithelia	PTN	NCL	0.046445923	0	PTN_NCL	PTN - NCL	PTN	Secreted Signaling	PMID: 28356350; PMID: 25620911
775	Proliferating stromal cell	Proliferating stromal cell	PTN	NCL	0.063676036	0	PTN_NCL	PTN - NCL	PTN	Secreted Signaling	PMID: 28356350; PMID: 25620911
776	Smooth muscle cells	Proliferating stromal cell	PTN	NCL	0.012225682	0.03	PTN_NCL	PTN - NCL	PTN	Secreted Signaling	PMID: 28356350; PMID: 25620911
777	Proliferating stromal cell	Stromal cell	PTN	NCL	0.065356197	0	PTN_NCL	PTN - NCL	PTN	Secreted Signaling	PMID: 28356350; PMID: 25620911
778	Stromal cell	Stromal cell	PTN	NCL	0.011797318	0	PTN_NCL	PTN - NCL	PTN	Secreted Signaling	PMID: 28356350; PMID: 25620911
779	Smooth muscle cells	Stromal cell	PTN	NCL	0.01256649	0.02	PTN_NCL	PTN - NCL	PTN	Secreted Signaling	PMID: 28356350; PMID: 25620911
780	Proliferating stromal cell	Smooth muscle cells	PTN	NCL	0.075060346	0	PTN_NCL	PTN - NCL	PTN	Secreted Signaling	PMID: 28356350; PMID: 25620911
781	Stromal cell	Smooth muscle cells	PTN	NCL	0.013665266	0	PTN_NCL	PTN - NCL	PTN	Secreted Signaling	PMID: 28356350; PMID: 25620911
782	Smooth muscle cells	Smooth muscle cells	PTN	NCL	0.014554432	0	PTN_NCL	PTN - NCL	PTN	Secreted Signaling	PMID: 28356350; PMID: 25620911
783	Stromal cell	Endothelia	POSTN	ITGAV_ITGB5	0.001331064	0	POSTN_ITGAV_ITGB5	POSTN - (ITGAV+ITGB5)	PERIOSTIN	Secreted Signaling	PMID: 26721738
784	Stromal cell	Unciliated epithelia	POSTN	ITGAV_ITGB5	0.001409178	0	POSTN_ITGAV_ITGB5	POSTN - (ITGAV+ITGB5)	PERIOSTIN	Secreted Signaling	PMID: 26721738
785	Proliferating stromal cell	Ciliated epithelia	POSTN	ITGAV_ITGB5	0.001749139	0	POSTN_ITGAV_ITGB5	POSTN - (ITGAV+ITGB5)	PERIOSTIN	Secreted Signaling	PMID: 26721738
786	Stromal cell	Ciliated epithelia	POSTN	ITGAV_ITGB5	0.002800063	0	POSTN_ITGAV_ITGB5	POSTN - (ITGAV+ITGB5)	PERIOSTIN	Secreted Signaling	PMID: 26721738
787	Stromal cell	Proliferating stromal cell	POSTN	ITGAV_ITGB5	0.001590831	0	POSTN_ITGAV_ITGB5	POSTN - (ITGAV+ITGB5)	PERIOSTIN	Secreted Signaling	PMID: 26721738
788	Stromal cell	Stromal cell	POSTN	ITGAV_ITGB5	0.001715206	0	POSTN_ITGAV_ITGB5	POSTN - (ITGAV+ITGB5)	PERIOSTIN	Secreted Signaling	PMID: 26721738
789	Stromal cell	Smooth muscle cells	POSTN	ITGAV_ITGB5	0.001488237	0	POSTN_ITGAV_ITGB5	POSTN - (ITGAV+ITGB5)	PERIOSTIN	Secreted Signaling	PMID: 26721738
790	Unciliated epithelia	Macrophages	C3	ITGAM_ITGB2	0.000611203	0	C3_ITGAM_ITGB2	C3 - (ITGAM+ITGB2)	COMPLEMENT	Secreted Signaling	PMID: 16234578
791	Unciliated epithelia	NK cells	C3	ITGAX_ITGB2	0.0004431	0	C3_ITGAX_ITGB2	C3 - (ITGAX+ITGB2)	COMPLEMENT	Secreted Signaling	PMID: 16234578
792	Unciliated epithelia	Macrophages	C3	ITGAX_ITGB2	0.001878297	0	C3_ITGAX_ITGB2	C3 - (ITGAX+ITGB2)	COMPLEMENT	Secreted Signaling	PMID: 16234578
793	Unciliated epithelia	Proliferating stromal cell	EDN1	EDNRA	0.004882052	0	EDN1_EDNRA	EDN1 - EDNRA	EDN	Secreted Signaling	KEGG: hsa04080
794	Ciliated epithelia	Proliferating stromal cell	EDN1	EDNRA	0.003198352	0	EDN1_EDNRA	EDN1 - EDNRA	EDN	Secreted Signaling	KEGG: hsa04080
795	Unciliated epithelia	Stromal cell	EDN1	EDNRA	0.002449269	0	EDN1_EDNRA	EDN1 - EDNRA	EDN	Secreted Signaling	KEGG: hsa04080
796	Ciliated epithelia	Stromal cell	EDN1	EDNRA	0.001603225	0	EDN1_EDNRA	EDN1 - EDNRA	EDN	Secreted Signaling	KEGG: hsa04080
797	Unciliated epithelia	Smooth muscle cells	EDN1	EDNRA	0.006961223	0	EDN1_EDNRA	EDN1 - EDNRA	EDN	Secreted Signaling	KEGG: hsa04080
798	Ciliated epithelia	Smooth muscle cells	EDN1	EDNRA	0.004563756	0	EDN1_EDNRA	EDN1 - EDNRA	EDN	Secreted Signaling	KEGG: hsa04080
799	Ciliated epithelia	Proliferating stromal cell	EDN2	EDNRA	0.001903986	0	EDN2_EDNRA	EDN2 - EDNRA	EDN	Secreted Signaling	KEGG: hsa04080
800	Ciliated epithelia	Stromal cell	EDN2	EDNRA	0.000953785	0	EDN2_EDNRA	EDN2 - EDNRA	EDN	Secreted Signaling	KEGG: hsa04080
801	Ciliated epithelia	Smooth muscle cells	EDN2	EDNRA	0.00271832	0	EDN2_EDNRA	EDN2 - EDNRA	EDN	Secreted Signaling	KEGG: hsa04080
802	Proliferating stromal cell	Proliferating stromal cell	EDN3	EDNRA	0.001054145	0	EDN3_EDNRA	EDN3 - EDNRA	EDN	Secreted Signaling	KEGG: hsa04080
803	Proliferating stromal cell	Stromal cell	EDN3	EDNRA	0.000527841	0	EDN3_EDNRA	EDN3 - EDNRA	EDN	Secreted Signaling	KEGG: hsa04080
804	Proliferating stromal cell	Smooth muscle cells	EDN3	EDNRA	0.001505552	0	EDN3_EDNRA	EDN3 - EDNRA	EDN	Secreted Signaling	KEGG: hsa04080
805	T cells	Endothelia	GZMA	F2R	0.006575574	0	GZMA_F2R	GZMA - F2R	PARs	Secreted Signaling	KEGG: hsa04080
806	NK cells	Endothelia	GZMA	F2R	0.00800018	0	GZMA_F2R	GZMA - F2R	PARs	Secreted Signaling	KEGG: hsa04080
807	T cells	Proliferating stromal cell	GZMA	F2R	0.012098619	0	GZMA_F2R	GZMA - F2R	PARs	Secreted Signaling	KEGG: hsa04080
808	NK cells	Proliferating stromal cell	GZMA	F2R	0.014702091	0	GZMA_F2R	GZMA - F2R	PARs	Secreted Signaling	KEGG: hsa04080
809	T cells	Stromal cell	GZMA	F2R	0.005809769	0	GZMA_F2R	GZMA - F2R	PARs	Secreted Signaling	KEGG: hsa04080
810	NK cells	Stromal cell	GZMA	F2R	0.007069643	0	GZMA_F2R	GZMA - F2R	PARs	Secreted Signaling	KEGG: hsa04080
811	T cells	Smooth muscle cells	GZMA	F2R	0.019675308	0	GZMA_F2R	GZMA - F2R	PARs	Secreted Signaling	KEGG: hsa04080
812	NK cells	Smooth muscle cells	GZMA	F2R	0.023869794	0	GZMA_F2R	GZMA - F2R	PARs	Secreted Signaling	KEGG: hsa04080
813	T cells	Unciliated epithelia	GZMA	F2RL1	0.048110896	0	GZMA_F2RL1	GZMA - F2RL1	PARs	Secreted Signaling	KEGG: hsa04080
814	NK cells	Unciliated epithelia	GZMA	F2RL1	0.058008723	0	GZMA_F2RL1	GZMA - F2RL1	PARs	Secreted Signaling	KEGG: hsa04080
815	T cells	Ciliated epithelia	GZMA	F2RL1	0.036326513	0	GZMA_F2RL1	GZMA - F2RL1	PARs	Secreted Signaling	KEGG: hsa04080
816	NK cells	Ciliated epithelia	GZMA	F2RL1	0.043911786	0	GZMA_F2RL1	GZMA - F2RL1	PARs	Secreted Signaling	KEGG: hsa04080
817	T cells	Unciliated epithelia	GZMA	PARD3	0.001525478	0	GZMA_PARD3	GZMA - PARD3	PARs	Secreted Signaling	KEGG: hsa04080
818	NK cells	Unciliated epithelia	GZMA	PARD3	0.001858021	0	GZMA_PARD3	GZMA - PARD3	PARs	Secreted Signaling	KEGG: hsa04080
819	T cells	Ciliated epithelia	GZMA	PARD3	0.00270046	0	GZMA_PARD3	GZMA - PARD3	PARs	Secreted Signaling	KEGG: hsa04080
820	NK cells	Ciliated epithelia	GZMA	PARD3	0.003288297	0	GZMA_PARD3	GZMA - PARD3	PARs	Secreted Signaling	KEGG: hsa04080
821	T cells	Proliferating stromal cell	GZMA	PARD3	0.004225336	0	GZMA_PARD3	GZMA - PARD3	PARs	Secreted Signaling	KEGG: hsa04080
822	NK cells	Proliferating stromal cell	GZMA	PARD3	0.005143396	0	GZMA_PARD3	GZMA - PARD3	PARs	Secreted Signaling	KEGG: hsa04080
823	T cells	Stromal cell	GZMA	PARD3	0.003416237	0	GZMA_PARD3	GZMA - PARD3	PARs	Secreted Signaling	KEGG: hsa04080
824	NK cells	Stromal cell	GZMA	PARD3	0.004159234	0	GZMA_PARD3	GZMA - PARD3	PARs	Secreted Signaling	KEGG: hsa04080
825	T cells	Smooth muscle cells	GZMA	PARD3	0.004656879	0	GZMA_PARD3	GZMA - PARD3	PARs	Secreted Signaling	KEGG: hsa04080
826	NK cells	Smooth muscle cells	GZMA	PARD3	0.005668169	0	GZMA_PARD3	GZMA - PARD3	PARs	Secreted Signaling	KEGG: hsa04080
827	Proliferating stromal cell	Unciliated epithelia	HGF	MET	0.008114321	0	HGF_MET	HGF - MET	HGF	Secreted Signaling	PMID: 28475121
828	Stromal cell	Unciliated epithelia	HGF	MET	0.002861479	0	HGF_MET	HGF - MET	HGF	Secreted Signaling	PMID: 28475121
829	Proliferating stromal cell	Ciliated epithelia	HGF	MET	0.007747363	0	HGF_MET	HGF - MET	HGF	Secreted Signaling	PMID: 28475121
830	Stromal cell	Ciliated epithelia	HGF	MET	0.002731418	0	HGF_MET	HGF - MET	HGF	Secreted Signaling	PMID: 28475121
831	Unciliated epithelia	Endothelia	SEMA3B	NRP1_PLXNA2	0.013468565	0	SEMA3B_NRP1_PLXNA2	SEMA3B - (NRP1+PLXNA2)	SEMA3	Secreted Signaling	PMID: 27533782
832	Ciliated epithelia	Endothelia	SEMA3B	NRP1_PLXNA2	0.008816713	0	SEMA3B_NRP1_PLXNA2	SEMA3B - (NRP1+PLXNA2)	SEMA3	Secreted Signaling	PMID: 27533782
833	Proliferating stromal cell	Endothelia	SEMA3B	NRP1_PLXNA2	0.001234447	0	SEMA3B_NRP1_PLXNA2	SEMA3B - (NRP1+PLXNA2)	SEMA3	Secreted Signaling	PMID: 27533782
834	Unciliated epithelia	Ciliated epithelia	SEMA3B	NRP1_PLXNA2	0.002897968	0	SEMA3B_NRP1_PLXNA2	SEMA3B - (NRP1+PLXNA2)	SEMA3	Secreted Signaling	PMID: 27533782
835	Ciliated epithelia	Ciliated epithelia	SEMA3B	NRP1_PLXNA2	0.001890056	0	SEMA3B_NRP1_PLXNA2	SEMA3B - (NRP1+PLXNA2)	SEMA3	Secreted Signaling	PMID: 27533782
836	Proliferating stromal cell	Ciliated epithelia	SEMA3B	NRP1_PLXNA2	0.00026305	0	SEMA3B_NRP1_PLXNA2	SEMA3B - (NRP1+PLXNA2)	SEMA3	Secreted Signaling	PMID: 27533782
837	Unciliated epithelia	Ciliated epithelia	SEMA3B	NRP1_PLXNA3	0.002323434	0	SEMA3B_NRP1_PLXNA3	SEMA3B - (NRP1+PLXNA3)	SEMA3	Secreted Signaling	PMID: 27533782
838	Ciliated epithelia	Ciliated epithelia	SEMA3B	NRP1_PLXNA3	0.001515041	0	SEMA3B_NRP1_PLXNA3	SEMA3B - (NRP1+PLXNA3)	SEMA3	Secreted Signaling	PMID: 27533782
839	Proliferating stromal cell	Ciliated epithelia	SEMA3B	NRP1_PLXNA3	0.000210789	0	SEMA3B_NRP1_PLXNA3	SEMA3B - (NRP1+PLXNA3)	SEMA3	Secreted Signaling	PMID: 27533782
840	Unciliated epithelia	Proliferating stromal cell	SEMA3B	NRP1_PLXNA3	0.007161072	0	SEMA3B_NRP1_PLXNA3	SEMA3B - (NRP1+PLXNA3)	SEMA3	Secreted Signaling	PMID: 27533782
841	Ciliated epithelia	Proliferating stromal cell	SEMA3B	NRP1_PLXNA3	0.00467741	0	SEMA3B_NRP1_PLXNA3	SEMA3B - (NRP1+PLXNA3)	SEMA3	Secreted Signaling	PMID: 27533782
842	Proliferating stromal cell	Proliferating stromal cell	SEMA3B	NRP1_PLXNA3	0.000652551	0	SEMA3B_NRP1_PLXNA3	SEMA3B - (NRP1+PLXNA3)	SEMA3	Secreted Signaling	PMID: 27533782
843	Unciliated epithelia	Stromal cell	SEMA3B	NRP1_PLXNA3	0.006355363	0	SEMA3B_NRP1_PLXNA3	SEMA3B - (NRP1+PLXNA3)	SEMA3	Secreted Signaling	PMID: 27533782
844	Ciliated epithelia	Stromal cell	SEMA3B	NRP1_PLXNA3	0.004149976	0	SEMA3B_NRP1_PLXNA3	SEMA3B - (NRP1+PLXNA3)	SEMA3	Secreted Signaling	PMID: 27533782
845	Proliferating stromal cell	Stromal cell	SEMA3B	NRP1_PLXNA3	0.000578704	0	SEMA3B_NRP1_PLXNA3	SEMA3B - (NRP1+PLXNA3)	SEMA3	Secreted Signaling	PMID: 27533782
846	Unciliated epithelia	Endothelia	SEMA3C	NRP1_PLXNA2	0.001635935	0	SEMA3C_NRP1_PLXNA2	SEMA3C - (NRP1+PLXNA2)	SEMA3	Secreted Signaling	PMID: 27533782
847	Ciliated epithelia	Endothelia	SEMA3C	NRP1_PLXNA2	0.001259029	0	SEMA3C_NRP1_PLXNA2	SEMA3C - (NRP1+PLXNA2)	SEMA3	Secreted Signaling	PMID: 27533782
848	Proliferating stromal cell	Endothelia	SEMA3C	NRP1_PLXNA2	0.00096598	0	SEMA3C_NRP1_PLXNA2	SEMA3C - (NRP1+PLXNA2)	SEMA3	Secreted Signaling	PMID: 27533782
849	Unciliated epithelia	Ciliated epithelia	SEMA3C	NRP1_PLXNA2	0.000348714	0	SEMA3C_NRP1_PLXNA2	SEMA3C - (NRP1+PLXNA2)	SEMA3	Secreted Signaling	PMID: 27533782
850	Ciliated epithelia	Ciliated epithelia	SEMA3C	NRP1_PLXNA2	0.000268293	0	SEMA3C_NRP1_PLXNA2	SEMA3C - (NRP1+PLXNA2)	SEMA3	Secreted Signaling	PMID: 27533782
851	Proliferating stromal cell	Ciliated epithelia	SEMA3C	NRP1_PLXNA2	0.000205798	0	SEMA3C_NRP1_PLXNA2	SEMA3C - (NRP1+PLXNA2)	SEMA3	Secreted Signaling	PMID: 27533782
852	Unciliated epithelia	Ciliated epithelia	SEMA3C	NRP1_PLXNA3	0.000279438	0	SEMA3C_NRP1_PLXNA3	SEMA3C - (NRP1+PLXNA3)	SEMA3	Secreted Signaling	PMID: 27533782
853	Proliferating stromal cell	Ciliated epithelia	SEMA3C	NRP1_PLXNA3	0.00016491	0	SEMA3C_NRP1_PLXNA3	SEMA3C - (NRP1+PLXNA3)	SEMA3	Secreted Signaling	PMID: 27533782
854	Unciliated epithelia	Proliferating stromal cell	SEMA3C	NRP1_PLXNA3	0.000864948	0	SEMA3C_NRP1_PLXNA3	SEMA3C - (NRP1+PLXNA3)	SEMA3	Secreted Signaling	PMID: 27533782
855	Ciliated epithelia	Proliferating stromal cell	SEMA3C	NRP1_PLXNA3	0.000665553	0	SEMA3C_NRP1_PLXNA3	SEMA3C - (NRP1+PLXNA3)	SEMA3	Secreted Signaling	PMID: 27533782
856	Proliferating stromal cell	Proliferating stromal cell	SEMA3C	NRP1_PLXNA3	0.000510569	0	SEMA3C_NRP1_PLXNA3	SEMA3C - (NRP1+PLXNA3)	SEMA3	Secreted Signaling	PMID: 27533782
857	Unciliated epithelia	Stromal cell	SEMA3C	NRP1_PLXNA3	0.000767084	0	SEMA3C_NRP1_PLXNA3	SEMA3C - (NRP1+PLXNA3)	SEMA3	Secreted Signaling	PMID: 27533782
858	Ciliated epithelia	Stromal cell	SEMA3C	NRP1_PLXNA3	0.000590236	0	SEMA3C_NRP1_PLXNA3	SEMA3C - (NRP1+PLXNA3)	SEMA3	Secreted Signaling	PMID: 27533782
859	Proliferating stromal cell	Stromal cell	SEMA3C	NRP1_PLXNA3	0.000452783	0	SEMA3C_NRP1_PLXNA3	SEMA3C - (NRP1+PLXNA3)	SEMA3	Secreted Signaling	PMID: 27533782
860	Unciliated epithelia	Endothelia	SEMA3B	NRP2_PLXNA2	0.006044765	0	SEMA3B_NRP2_PLXNA2	SEMA3B - (NRP2+PLXNA2)	SEMA3	Secreted Signaling	PMID: 27533782
861	Ciliated epithelia	Endothelia	SEMA3B	NRP2_PLXNA2	0.003946731	0	SEMA3B_NRP2_PLXNA2	SEMA3B - (NRP2+PLXNA2)	SEMA3	Secreted Signaling	PMID: 27533782
862	Proliferating stromal cell	Endothelia	SEMA3B	NRP2_PLXNA2	0.000550265	0	SEMA3B_NRP2_PLXNA2	SEMA3B - (NRP2+PLXNA2)	SEMA3	Secreted Signaling	PMID: 27533782
863	Unciliated epithelia	Ciliated epithelia	SEMA3B	NRP2_PLXNA2	0.003795431	0	SEMA3B_NRP2_PLXNA2	SEMA3B - (NRP2+PLXNA2)	SEMA3	Secreted Signaling	PMID: 27533782
864	Ciliated epithelia	Ciliated epithelia	SEMA3B	NRP2_PLXNA2	0.002476157	0	SEMA3B_NRP2_PLXNA2	SEMA3B - (NRP2+PLXNA2)	SEMA3	Secreted Signaling	PMID: 27533782
865	Proliferating stromal cell	Ciliated epithelia	SEMA3B	NRP2_PLXNA2	0.000344795	0	SEMA3B_NRP2_PLXNA2	SEMA3B - (NRP2+PLXNA2)	SEMA3	Secreted Signaling	PMID: 27533782
866	Unciliated epithelia	Unciliated epithelia	SEMA3B	NRP2_PLXNA3	0.003186806	0	SEMA3B_NRP2_PLXNA3	SEMA3B - (NRP2+PLXNA3)	SEMA3	Secreted Signaling	PMID: 27533782
867	Ciliated epithelia	Unciliated epithelia	SEMA3B	NRP2_PLXNA3	0.002078646	0	SEMA3B_NRP2_PLXNA3	SEMA3B - (NRP2+PLXNA3)	SEMA3	Secreted Signaling	PMID: 27533782
868	Proliferating stromal cell	Unciliated epithelia	SEMA3B	NRP2_PLXNA3	0.000289344	0	SEMA3B_NRP2_PLXNA3	SEMA3B - (NRP2+PLXNA3)	SEMA3	Secreted Signaling	PMID: 27533782
869	Unciliated epithelia	Ciliated epithelia	SEMA3B	NRP2_PLXNA3	0.003043514	0	SEMA3B_NRP2_PLXNA3	SEMA3B - (NRP2+PLXNA3)	SEMA3	Secreted Signaling	PMID: 27533782
870	Ciliated epithelia	Ciliated epithelia	SEMA3B	NRP2_PLXNA3	0.001985082	0	SEMA3B_NRP2_PLXNA3	SEMA3B - (NRP2+PLXNA3)	SEMA3	Secreted Signaling	PMID: 27533782
871	Proliferating stromal cell	Ciliated epithelia	SEMA3B	NRP2_PLXNA3	0.000276298	0	SEMA3B_NRP2_PLXNA3	SEMA3B - (NRP2+PLXNA3)	SEMA3	Secreted Signaling	PMID: 27533782
872	Unciliated epithelia	Endothelia	SEMA3C	NRP2_PLXNA2	0.000729395	0	SEMA3C_NRP2_PLXNA2	SEMA3C - (NRP2+PLXNA2)	SEMA3	Secreted Signaling	PMID: 27533782
873	Ciliated epithelia	Endothelia	SEMA3C	NRP2_PLXNA2	0.000561231	0	SEMA3C_NRP2_PLXNA2	SEMA3C - (NRP2+PLXNA2)	SEMA3	Secreted Signaling	PMID: 27533782
874	Proliferating stromal cell	Endothelia	SEMA3C	NRP2_PLXNA2	0.00043053	0	SEMA3C_NRP2_PLXNA2	SEMA3C - (NRP2+PLXNA2)	SEMA3	Secreted Signaling	PMID: 27533782
875	Unciliated epithelia	Ciliated epithelia	SEMA3C	NRP2_PLXNA2	0.000457068	0	SEMA3C_NRP2_PLXNA2	SEMA3C - (NRP2+PLXNA2)	SEMA3	Secreted Signaling	PMID: 27533782
876	Ciliated epithelia	Ciliated epithelia	SEMA3C	NRP2_PLXNA2	0.000351668	0	SEMA3C_NRP2_PLXNA2	SEMA3C - (NRP2+PLXNA2)	SEMA3	Secreted Signaling	PMID: 27533782
877	Proliferating stromal cell	Ciliated epithelia	SEMA3C	NRP2_PLXNA2	0.000269757	0	SEMA3C_NRP2_PLXNA2	SEMA3C - (NRP2+PLXNA2)	SEMA3	Secreted Signaling	PMID: 27533782
878	Unciliated epithelia	Unciliated epithelia	SEMA3C	NRP2_PLXNA3	0.000383568	0	SEMA3C_NRP2_PLXNA3	SEMA3C - (NRP2+PLXNA3)	SEMA3	Secreted Signaling	PMID: 27533782
879	Ciliated epithelia	Unciliated epithelia	SEMA3C	NRP2_PLXNA3	0.000295112	0	SEMA3C_NRP2_PLXNA3	SEMA3C - (NRP2+PLXNA3)	SEMA3	Secreted Signaling	PMID: 27533782
880	Proliferating stromal cell	Unciliated epithelia	SEMA3C	NRP2_PLXNA3	0.000226371	0	SEMA3C_NRP2_PLXNA3	SEMA3C - (NRP2+PLXNA3)	SEMA3	Secreted Signaling	PMID: 27533782
881	Unciliated epithelia	Ciliated epithelia	SEMA3C	NRP2_PLXNA3	0.000366275	0	SEMA3C_NRP2_PLXNA3	SEMA3C - (NRP2+PLXNA3)	SEMA3	Secreted Signaling	PMID: 27533782
882	Ciliated epithelia	Ciliated epithelia	SEMA3C	NRP2_PLXNA3	0.000281805	0	SEMA3C_NRP2_PLXNA3	SEMA3C - (NRP2+PLXNA3)	SEMA3	Secreted Signaling	PMID: 27533782
883	Proliferating stromal cell	Ciliated epithelia	SEMA3C	NRP2_PLXNA3	0.000216164	0	SEMA3C_NRP2_PLXNA3	SEMA3C - (NRP2+PLXNA3)	SEMA3	Secreted Signaling	PMID: 27533782
884	Endothelia	Endothelia	SEMA3F	NRP2_PLXNA2	0.000683905	0	SEMA3F_NRP2_PLXNA2	SEMA3F - (NRP2+PLXNA2)	SEMA3	Secreted Signaling	PMID: 27533782
885	Unciliated epithelia	Endothelia	SEMA3F	NRP2_PLXNA2	0.000256894	0	SEMA3F_NRP2_PLXNA2	SEMA3F - (NRP2+PLXNA2)	SEMA3	Secreted Signaling	PMID: 27533782
886	Ciliated epithelia	Endothelia	SEMA3F	NRP2_PLXNA2	0.000729434	0	SEMA3F_NRP2_PLXNA2	SEMA3F - (NRP2+PLXNA2)	SEMA3	Secreted Signaling	PMID: 27533782
887	Endothelia	Ciliated epithelia	SEMA3F	NRP2_PLXNA2	0.000428555	0	SEMA3F_NRP2_PLXNA2	SEMA3F - (NRP2+PLXNA2)	SEMA3	Secreted Signaling	PMID: 27533782
888	Unciliated epithelia	Ciliated epithelia	SEMA3F	NRP2_PLXNA2	0.000160952	0	SEMA3F_NRP2_PLXNA2	SEMA3F - (NRP2+PLXNA2)	SEMA3	Secreted Signaling	PMID: 27533782
889	Ciliated epithelia	Ciliated epithelia	SEMA3F	NRP2_PLXNA2	0.000457093	0	SEMA3F_NRP2_PLXNA2	SEMA3F - (NRP2+PLXNA2)	SEMA3	Secreted Signaling	PMID: 27533782
890	Endothelia	Unciliated epithelia	SEMA3F	NRP2_PLXNA3	0.000359638	0	SEMA3F_NRP2_PLXNA3	SEMA3F - (NRP2+PLXNA3)	SEMA3	Secreted Signaling	PMID: 27533782
891	Unciliated epithelia	Unciliated epithelia	SEMA3F	NRP2_PLXNA3	0.000135063	0	SEMA3F_NRP2_PLXNA3	SEMA3F - (NRP2+PLXNA3)	SEMA3	Secreted Signaling	PMID: 27533782
892	Ciliated epithelia	Unciliated epithelia	SEMA3F	NRP2_PLXNA3	0.000383588	0	SEMA3F_NRP2_PLXNA3	SEMA3F - (NRP2+PLXNA3)	SEMA3	Secreted Signaling	PMID: 27533782
893	Endothelia	Ciliated epithelia	SEMA3F	NRP2_PLXNA3	0.000343424	0	SEMA3F_NRP2_PLXNA3	SEMA3F - (NRP2+PLXNA3)	SEMA3	Secreted Signaling	PMID: 27533782
894	Unciliated epithelia	Ciliated epithelia	SEMA3F	NRP2_PLXNA3	0.000128972	0	SEMA3F_NRP2_PLXNA3	SEMA3F - (NRP2+PLXNA3)	SEMA3	Secreted Signaling	PMID: 27533782
895	Ciliated epithelia	Ciliated epithelia	SEMA3F	NRP2_PLXNA3	0.000366294	0	SEMA3F_NRP2_PLXNA3	SEMA3F - (NRP2+PLXNA3)	SEMA3	Secreted Signaling	PMID: 27533782
896	Unciliated epithelia	Endothelia	SEMA3C	NRP1_NRP2	0.001683187	0	SEMA3C_NRP1_NRP2	SEMA3C - (NRP1+NRP2)	SEMA3	Secreted Signaling	PMID: 27533782
897	Ciliated epithelia	Endothelia	SEMA3C	NRP1_NRP2	0.001295409	0	SEMA3C_NRP1_NRP2	SEMA3C - (NRP1+NRP2)	SEMA3	Secreted Signaling	PMID: 27533782
898	Proliferating stromal cell	Endothelia	SEMA3C	NRP1_NRP2	0.0009939	0	SEMA3C_NRP1_NRP2	SEMA3C - (NRP1+NRP2)	SEMA3	Secreted Signaling	PMID: 27533782
899	Unciliated epithelia	Endothelia	SEMA3C	PLXND1	0.002076643	0	SEMA3C_PLXND1	SEMA3C - PLXND1	SEMA3	Secreted Signaling	PMID: 27533782
900	Ciliated epithelia	Endothelia	SEMA3C	PLXND1	0.001598364	0	SEMA3C_PLXND1	SEMA3C - PLXND1	SEMA3	Secreted Signaling	PMID: 27533782
901	Proliferating stromal cell	Endothelia	SEMA3C	PLXND1	0.001226429	0	SEMA3C_PLXND1	SEMA3C - PLXND1	SEMA3	Secreted Signaling	PMID: 27533782
902	Unciliated epithelia	Smooth muscle cells	SEMA3C	PLXND1	0.00047469	0	SEMA3C_PLXND1	SEMA3C - PLXND1	SEMA3	Secreted Signaling	PMID: 27533782
903	Ciliated epithelia	Smooth muscle cells	SEMA3C	PLXND1	0.000365228	0	SEMA3C_PLXND1	SEMA3C - PLXND1	SEMA3	Secreted Signaling	PMID: 27533782
904	Proliferating stromal cell	Smooth muscle cells	SEMA3C	PLXND1	0.00028016	0	SEMA3C_PLXND1	SEMA3C - PLXND1	SEMA3	Secreted Signaling	PMID: 27533782
905	Unciliated epithelia	Endothelia	SEMA3E	PLXND1	0.000995469	0	SEMA3E_PLXND1	SEMA3E - PLXND1	SEMA3	Secreted Signaling	PMID: 22325954
906	Unciliated epithelia	Smooth muscle cells	SEMA3E	PLXND1	0.00022736	0	SEMA3E_PLXND1	SEMA3E - PLXND1	SEMA3	Secreted Signaling	PMID: 22325954
907	Macrophages	Endothelia	ADM	CALCRL	0.013090806	0	ADM_CALCRL	ADM - CALCRL	CALCR	Secreted Signaling	KEGG: hsa04080
908	Unciliated epithelia	Endothelia	ADM	CALCRL	0.005793862	0	ADM_CALCRL	ADM - CALCRL	CALCR	Secreted Signaling	KEGG: hsa04080
909	Ciliated epithelia	Endothelia	ADM	CALCRL	0.007521727	0	ADM_CALCRL	ADM - CALCRL	CALCR	Secreted Signaling	KEGG: hsa04080
910	Proliferating stromal cell	Endothelia	ADM	CALCRL	0.004660053	0	ADM_CALCRL	ADM - CALCRL	CALCR	Secreted Signaling	KEGG: hsa04080
911	Smooth muscle cells	Endothelia	ADM	CALCRL	0.010293987	0	ADM_CALCRL	ADM - CALCRL	CALCR	Secreted Signaling	KEGG: hsa04080
912	Proliferating stromal cell	Macrophages	GAS6	AXL	0.018760298	0.01	GAS6_AXL	GAS6 - AXL	GAS	Secreted Signaling	PMID: 27801848
913	Proliferating stromal cell	Proliferating stromal cell	GAS6	AXL	0.025761995	0	GAS6_AXL	GAS6 - AXL	GAS	Secreted Signaling	PMID: 27801848
914	Stromal cell	Proliferating stromal cell	GAS6	AXL	0.021643021	0	GAS6_AXL	GAS6 - AXL	GAS	Secreted Signaling	PMID: 27801848
915	Smooth muscle cells	Proliferating stromal cell	GAS6	AXL	0.022969894	0	GAS6_AXL	GAS6 - AXL	GAS	Secreted Signaling	PMID: 27801848
916	Proliferating stromal cell	Stromal cell	GAS6	AXL	0.028366542	0	GAS6_AXL	GAS6 - AXL	GAS	Secreted Signaling	PMID: 27801848
917	Stromal cell	Stromal cell	GAS6	AXL	0.023841329	0	GAS6_AXL	GAS6 - AXL	GAS	Secreted Signaling	PMID: 27801848
918	Smooth muscle cells	Stromal cell	GAS6	AXL	0.025299489	0	GAS6_AXL	GAS6 - AXL	GAS	Secreted Signaling	PMID: 27801848
919	Endothelia	Smooth muscle cells	GAS6	AXL	0.020634421	0	GAS6_AXL	GAS6 - AXL	GAS	Secreted Signaling	PMID: 27801848
920	Proliferating stromal cell	Smooth muscle cells	GAS6	AXL	0.035427859	0	GAS6_AXL	GAS6 - AXL	GAS	Secreted Signaling	PMID: 27801848
921	Stromal cell	Smooth muscle cells	GAS6	AXL	0.029810741	0	GAS6_AXL	GAS6 - AXL	GAS	Secreted Signaling	PMID: 27801848
922	Smooth muscle cells	Smooth muscle cells	GAS6	AXL	0.031622169	0	GAS6_AXL	GAS6 - AXL	GAS	Secreted Signaling	PMID: 27801848
923	Macrophages	Proliferating stromal cell	GAS6	TYRO3	0.000673443	0	GAS6_TYRO3	GAS6 - TYRO3	GAS	Secreted Signaling	PMID: 27801848
924	Endothelia	Proliferating stromal cell	GAS6	TYRO3	0.001578229	0	GAS6_TYRO3	GAS6 - TYRO3	GAS	Secreted Signaling	PMID: 27801848
925	Unciliated epithelia	Proliferating stromal cell	GAS6	TYRO3	0.00090316	0	GAS6_TYRO3	GAS6 - TYRO3	GAS	Secreted Signaling	PMID: 27801848
926	Ciliated epithelia	Proliferating stromal cell	GAS6	TYRO3	0.001161524	0	GAS6_TYRO3	GAS6 - TYRO3	GAS	Secreted Signaling	PMID: 27801848
927	Proliferating stromal cell	Proliferating stromal cell	GAS6	TYRO3	0.002748044	0	GAS6_TYRO3	GAS6 - TYRO3	GAS	Secreted Signaling	PMID: 27801848
928	Stromal cell	Proliferating stromal cell	GAS6	TYRO3	0.002299984	0	GAS6_TYRO3	GAS6 - TYRO3	GAS	Secreted Signaling	PMID: 27801848
929	Smooth muscle cells	Proliferating stromal cell	GAS6	TYRO3	0.002443952	0	GAS6_TYRO3	GAS6 - TYRO3	GAS	Secreted Signaling	PMID: 27801848
930	Macrophages	Ciliated epithelia	GRN	SORT1	0.00516925	0	GRN_SORT1	GRN - SORT1	GRN	Secreted Signaling	PMID: 29555433
931	Endothelia	Ciliated epithelia	GRN	SORT1	0.004264257	0	GRN_SORT1	GRN - SORT1	GRN	Secreted Signaling	PMID: 29555433
932	Unciliated epithelia	Ciliated epithelia	GRN	SORT1	0.002812927	0	GRN_SORT1	GRN - SORT1	GRN	Secreted Signaling	PMID: 29555433
933	Ciliated epithelia	Ciliated epithelia	GRN	SORT1	0.000421888	0	GRN_SORT1	GRN - SORT1	GRN	Secreted Signaling	PMID: 29555433
934	Proliferating stromal cell	Ciliated epithelia	GRN	SORT1	0.002398799	0	GRN_SORT1	GRN - SORT1	GRN	Secreted Signaling	PMID: 29555433
935	Stromal cell	Ciliated epithelia	GRN	SORT1	0.001988786	0	GRN_SORT1	GRN - SORT1	GRN	Secreted Signaling	PMID: 29555433
936	Smooth muscle cells	Ciliated epithelia	GRN	SORT1	0.001790463	0	GRN_SORT1	GRN - SORT1	GRN	Secreted Signaling	PMID: 29555433
937	Macrophages	T cells	LGALS9	PTPRC	0.018815495	0	LGALS9_CD45	LGALS9 - CD45	GALECTIN	Secreted Signaling	PMID: 30120235
938	Endothelia	T cells	LGALS9	PTPRC	0.020123124	0	LGALS9_CD45	LGALS9 - CD45	GALECTIN	Secreted Signaling	PMID: 30120235
939	Unciliated epithelia	T cells	LGALS9	PTPRC	0.010797634	0	LGALS9_CD45	LGALS9 - CD45	GALECTIN	Secreted Signaling	PMID: 30120235
940	Ciliated epithelia	T cells	LGALS9	PTPRC	0.009422541	0	LGALS9_CD45	LGALS9 - CD45	GALECTIN	Secreted Signaling	PMID: 30120235
941	Proliferating stromal cell	T cells	LGALS9	PTPRC	0.011689938	0	LGALS9_CD45	LGALS9 - CD45	GALECTIN	Secreted Signaling	PMID: 30120235
942	Stromal cell	T cells	LGALS9	PTPRC	0.012634928	0	LGALS9_CD45	LGALS9 - CD45	GALECTIN	Secreted Signaling	PMID: 30120235
943	Macrophages	NK cells	LGALS9	PTPRC	0.013800042	0	LGALS9_CD45	LGALS9 - CD45	GALECTIN	Secreted Signaling	PMID: 30120235
944	Endothelia	NK cells	LGALS9	PTPRC	0.014764354	0	LGALS9_CD45	LGALS9 - CD45	GALECTIN	Secreted Signaling	PMID: 30120235
945	Unciliated epithelia	NK cells	LGALS9	PTPRC	0.007902207	0	LGALS9_CD45	LGALS9 - CD45	GALECTIN	Secreted Signaling	PMID: 30120235
946	Ciliated epithelia	NK cells	LGALS9	PTPRC	0.006893281	0	LGALS9_CD45	LGALS9 - CD45	GALECTIN	Secreted Signaling	PMID: 30120235
947	Proliferating stromal cell	NK cells	LGALS9	PTPRC	0.008557306	0	LGALS9_CD45	LGALS9 - CD45	GALECTIN	Secreted Signaling	PMID: 30120235
948	Stromal cell	NK cells	LGALS9	PTPRC	0.009251431	0	LGALS9_CD45	LGALS9 - CD45	GALECTIN	Secreted Signaling	PMID: 30120235
949	Macrophages	Macrophages	LGALS9	PTPRC	0.00609659	0	LGALS9_CD45	LGALS9 - CD45	GALECTIN	Secreted Signaling	PMID: 30120235
950	Endothelia	Macrophages	LGALS9	PTPRC	0.006526167	0	LGALS9_CD45	LGALS9 - CD45	GALECTIN	Secreted Signaling	PMID: 30120235
951	Unciliated epithelia	Macrophages	LGALS9	PTPRC	0.003479426	0	LGALS9_CD45	LGALS9 - CD45	GALECTIN	Secreted Signaling	PMID: 30120235
952	Ciliated epithelia	Macrophages	LGALS9	PTPRC	0.003033458	0	LGALS9_CD45	LGALS9 - CD45	GALECTIN	Secreted Signaling	PMID: 30120235
953	Proliferating stromal cell	Macrophages	LGALS9	PTPRC	0.003769266	0	LGALS9_CD45	LGALS9 - CD45	GALECTIN	Secreted Signaling	PMID: 30120235
954	Stromal cell	Macrophages	LGALS9	PTPRC	0.004076606	0	LGALS9_CD45	LGALS9 - CD45	GALECTIN	Secreted Signaling	PMID: 30120235
955	Endothelia	NK cells	PROS1	AXL	0.000524321	0	PROS1_AXL	PROS1 - AXL	PROS	Secreted Signaling	PMID: 29531161
956	Endothelia	Macrophages	PROS1	AXL	0.003017075	0	PROS1_AXL	PROS1 - AXL	PROS	Secreted Signaling	PMID: 29531161
957	Endothelia	Unciliated epithelia	PROS1	AXL	0.000823409	0	PROS1_AXL	PROS1 - AXL	PROS	Secreted Signaling	PMID: 29531161
958	Endothelia	Ciliated epithelia	PROS1	AXL	0.000445508	0	PROS1_AXL	PROS1 - AXL	PROS	Secreted Signaling	PMID: 29531161
959	Endothelia	Proliferating stromal cell	PROS1	AXL	0.004168062	0	PROS1_AXL	PROS1 - AXL	PROS	Secreted Signaling	PMID: 29531161
960	Endothelia	Stromal cell	PROS1	AXL	0.004599762	0	PROS1_AXL	PROS1 - AXL	PROS	Secreted Signaling	PMID: 29531161
961	Endothelia	Smooth muscle cells	PROS1	AXL	0.005779981	0	PROS1_AXL	PROS1 - AXL	PROS	Secreted Signaling	PMID: 29531161
962	Endothelia	Proliferating stromal cell	PROS1	TYRO3	0.000435977	0	PROS1_TYRO3	PROS1 - TYRO3	PROS	Secreted Signaling	PMID: 30501104
963	Proliferating stromal cell	Proliferating stromal cell	PTHLH	PTH1R	0.000465401	0.03	PTHLH_PTH1R	PTHLH - PTH1R	PTH	Secreted Signaling	PMID: 29577935
964	Stromal cell	Proliferating stromal cell	PTHLH	PTH1R	0.000486185	0	PTHLH_PTH1R	PTHLH - PTH1R	PTH	Secreted Signaling	PMID: 29577935
965	Smooth muscle cells	Proliferating stromal cell	PTHLH	PTH1R	0.000899168	0	PTHLH_PTH1R	PTHLH - PTH1R	PTH	Secreted Signaling	PMID: 29577935
966	Proliferating stromal cell	Stromal cell	PTHLH	PTH1R	0.000603865	0	PTHLH_PTH1R	PTHLH - PTH1R	PTH	Secreted Signaling	PMID: 29577935
967	Stromal cell	Stromal cell	PTHLH	PTH1R	0.000630828	0	PTHLH_PTH1R	PTHLH - PTH1R	PTH	Secreted Signaling	PMID: 29577935
968	Smooth muscle cells	Stromal cell	PTHLH	PTH1R	0.001166533	0	PTHLH_PTH1R	PTHLH - PTH1R	PTH	Secreted Signaling	PMID: 29577935
969	Macrophages	NK cells	LGALS9	HAVCR2	0.002291154	0	LGALS9_HAVCR2	LGALS9 - HAVCR2	GALECTIN	Secreted Signaling	PMID: 27192565
970	Endothelia	NK cells	LGALS9	HAVCR2	0.002453255	0	LGALS9_HAVCR2	LGALS9 - HAVCR2	GALECTIN	Secreted Signaling	PMID: 27192565
971	Unciliated epithelia	NK cells	LGALS9	HAVCR2	0.001305454	0	LGALS9_HAVCR2	LGALS9 - HAVCR2	GALECTIN	Secreted Signaling	PMID: 27192565
972	Ciliated epithelia	NK cells	LGALS9	HAVCR2	0.001137812	0	LGALS9_HAVCR2	LGALS9 - HAVCR2	GALECTIN	Secreted Signaling	PMID: 27192565
973	Proliferating stromal cell	NK cells	LGALS9	HAVCR2	0.001414457	0	LGALS9_HAVCR2	LGALS9 - HAVCR2	GALECTIN	Secreted Signaling	PMID: 27192565
974	Stromal cell	NK cells	LGALS9	HAVCR2	0.001530085	0	LGALS9_HAVCR2	LGALS9 - HAVCR2	GALECTIN	Secreted Signaling	PMID: 27192565
975	Macrophages	Macrophages	LGALS9	HAVCR2	0.001406917	0	LGALS9_HAVCR2	LGALS9 - HAVCR2	GALECTIN	Secreted Signaling	PMID: 27192565
976	Endothelia	Macrophages	LGALS9	HAVCR2	0.001506552	0	LGALS9_HAVCR2	LGALS9 - HAVCR2	GALECTIN	Secreted Signaling	PMID: 27192565
977	Unciliated epithelia	Macrophages	LGALS9	HAVCR2	0.000801328	0	LGALS9_HAVCR2	LGALS9 - HAVCR2	GALECTIN	Secreted Signaling	PMID: 27192565
978	Ciliated epithelia	Macrophages	LGALS9	HAVCR2	0.000698379	0	LGALS9_HAVCR2	LGALS9 - HAVCR2	GALECTIN	Secreted Signaling	PMID: 27192565
979	Proliferating stromal cell	Macrophages	LGALS9	HAVCR2	0.000868274	0	LGALS9_HAVCR2	LGALS9 - HAVCR2	GALECTIN	Secreted Signaling	PMID: 27192565
980	Stromal cell	Macrophages	LGALS9	HAVCR2	0.000939295	0	LGALS9_HAVCR2	LGALS9 - HAVCR2	GALECTIN	Secreted Signaling	PMID: 27192565
981	Macrophages	T cells	LGALS9	CD44	0.013366421	0	LGALS9_CD44	LGALS9 - CD44	GALECTIN	Secreted Signaling	PMID: 25065622
982	Endothelia	T cells	LGALS9	CD44	0.014300873	0	LGALS9_CD44	LGALS9 - CD44	GALECTIN	Secreted Signaling	PMID: 25065622
983	Unciliated epithelia	T cells	LGALS9	CD44	0.007652468	0	LGALS9_CD44	LGALS9 - CD44	GALECTIN	Secreted Signaling	PMID: 25065622
984	Proliferating stromal cell	T cells	LGALS9	CD44	0.008287037	0	LGALS9_CD44	LGALS9 - CD44	GALECTIN	Secreted Signaling	PMID: 25065622
985	Stromal cell	T cells	LGALS9	CD44	0.008959437	0	LGALS9_CD44	LGALS9 - CD44	GALECTIN	Secreted Signaling	PMID: 25065622
986	Macrophages	NK cells	LGALS9	CD44	0.011532889	0	LGALS9_CD44	LGALS9 - CD44	GALECTIN	Secreted Signaling	PMID: 25065622
987	Endothelia	NK cells	LGALS9	CD44	0.012340761	0	LGALS9_CD44	LGALS9 - CD44	GALECTIN	Secreted Signaling	PMID: 25065622
988	Unciliated epithelia	NK cells	LGALS9	CD44	0.006597503	0.01	LGALS9_CD44	LGALS9 - CD44	GALECTIN	Secreted Signaling	PMID: 25065622
989	Proliferating stromal cell	NK cells	LGALS9	CD44	0.00714522	0	LGALS9_CD44	LGALS9 - CD44	GALECTIN	Secreted Signaling	PMID: 25065622
990	Stromal cell	NK cells	LGALS9	CD44	0.007725697	0	LGALS9_CD44	LGALS9 - CD44	GALECTIN	Secreted Signaling	PMID: 25065622
991	Macrophages	Macrophages	LGALS9	CD44	0.013101888	0	LGALS9_CD44	LGALS9 - CD44	GALECTIN	Secreted Signaling	PMID: 25065622
992	Endothelia	Macrophages	LGALS9	CD44	0.014018108	0	LGALS9_CD44	LGALS9 - CD44	GALECTIN	Secreted Signaling	PMID: 25065622
993	Unciliated epithelia	Macrophages	LGALS9	CD44	0.007500159	0	LGALS9_CD44	LGALS9 - CD44	GALECTIN	Secreted Signaling	PMID: 25065622
994	Proliferating stromal cell	Macrophages	LGALS9	CD44	0.008122201	0	LGALS9_CD44	LGALS9 - CD44	GALECTIN	Secreted Signaling	PMID: 25065622
995	Stromal cell	Macrophages	LGALS9	CD44	0.008781345	0	LGALS9_CD44	LGALS9 - CD44	GALECTIN	Secreted Signaling	PMID: 25065622
996	Macrophages	Unciliated epithelia	LGALS9	CD44	0.00634447	0.03	LGALS9_CD44	LGALS9 - CD44	GALECTIN	Secreted Signaling	PMID: 25065622
997	Endothelia	Unciliated epithelia	LGALS9	CD44	0.006791393	0	LGALS9_CD44	LGALS9 - CD44	GALECTIN	Secreted Signaling	PMID: 25065622
998	Macrophages	Proliferating stromal cell	LGALS9	CD44	0.009338433	0	LGALS9_CD44	LGALS9 - CD44	GALECTIN	Secreted Signaling	PMID: 25065622
999	Endothelia	Proliferating stromal cell	LGALS9	CD44	0.009994139	0	LGALS9_CD44	LGALS9 - CD44	GALECTIN	Secreted Signaling	PMID: 25065622
1000	Stromal cell	Proliferating stromal cell	LGALS9	CD44	0.006251085	0	LGALS9_CD44	LGALS9 - CD44	GALECTIN	Secreted Signaling	PMID: 25065622
1001	Macrophages	Stromal cell	LGALS9	CD44	0.009036784	0	LGALS9_CD44	LGALS9 - CD44	GALECTIN	Secreted Signaling	PMID: 25065622
1002	Endothelia	Stromal cell	LGALS9	CD44	0.009671516	0	LGALS9_CD44	LGALS9 - CD44	GALECTIN	Secreted Signaling	PMID: 25065622
1003	Stromal cell	Stromal cell	LGALS9	CD44	0.006048554	0	LGALS9_CD44	LGALS9 - CD44	GALECTIN	Secreted Signaling	PMID: 25065622
1004	Macrophages	Smooth muscle cells	LGALS9	CD44	0.007546152	0	LGALS9_CD44	LGALS9 - CD44	GALECTIN	Secreted Signaling	PMID: 25065622
1005	Endothelia	Smooth muscle cells	LGALS9	CD44	0.008077038	0	LGALS9_CD44	LGALS9 - CD44	GALECTIN	Secreted Signaling	PMID: 25065622
1006	T cells	Endothelia	COL1A1	ITGA1_ITGB1	0.007725242	0	COL1A1_ITGA1_ITGB1	COL1A1 - (ITGA1+ITGB1)	COLLAGEN	ECM-Receptor	KEGG: hsa04512
1007	NK cells	Endothelia	COL1A1	ITGA1_ITGB1	0.03023963	0	COL1A1_ITGA1_ITGB1	COL1A1 - (ITGA1+ITGB1)	COLLAGEN	ECM-Receptor	KEGG: hsa04512
1008	Macrophages	Endothelia	COL1A1	ITGA1_ITGB1	0.015096631	0	COL1A1_ITGA1_ITGB1	COL1A1 - (ITGA1+ITGB1)	COLLAGEN	ECM-Receptor	KEGG: hsa04512
1009	Endothelia	Endothelia	COL1A1	ITGA1_ITGB1	0.013264757	0	COL1A1_ITGA1_ITGB1	COL1A1 - (ITGA1+ITGB1)	COLLAGEN	ECM-Receptor	KEGG: hsa04512
1010	Unciliated epithelia	Endothelia	COL1A1	ITGA1_ITGB1	0.016926991	0	COL1A1_ITGA1_ITGB1	COL1A1 - (ITGA1+ITGB1)	COLLAGEN	ECM-Receptor	KEGG: hsa04512
1011	Ciliated epithelia	Endothelia	COL1A1	ITGA1_ITGB1	0.012446098	0	COL1A1_ITGA1_ITGB1	COL1A1 - (ITGA1+ITGB1)	COLLAGEN	ECM-Receptor	KEGG: hsa04512
1012	Proliferating stromal cell	Endothelia	COL1A1	ITGA1_ITGB1	0.08038339	0	COL1A1_ITGA1_ITGB1	COL1A1 - (ITGA1+ITGB1)	COLLAGEN	ECM-Receptor	KEGG: hsa04512
1013	Stromal cell	Endothelia	COL1A1	ITGA1_ITGB1	0.079638056	0	COL1A1_ITGA1_ITGB1	COL1A1 - (ITGA1+ITGB1)	COLLAGEN	ECM-Receptor	KEGG: hsa04512
1014	Smooth muscle cells	Endothelia	COL1A1	ITGA1_ITGB1	0.074949466	0	COL1A1_ITGA1_ITGB1	COL1A1 - (ITGA1+ITGB1)	COLLAGEN	ECM-Receptor	KEGG: hsa04512
1015	T cells	Smooth muscle cells	COL1A1	ITGA1_ITGB1	0.017805251	0	COL1A1_ITGA1_ITGB1	COL1A1 - (ITGA1+ITGB1)	COLLAGEN	ECM-Receptor	KEGG: hsa04512
1016	NK cells	Smooth muscle cells	COL1A1	ITGA1_ITGB1	0.067692643	0	COL1A1_ITGA1_ITGB1	COL1A1 - (ITGA1+ITGB1)	COLLAGEN	ECM-Receptor	KEGG: hsa04512
1017	Macrophages	Smooth muscle cells	COL1A1	ITGA1_ITGB1	0.034460898	0	COL1A1_ITGA1_ITGB1	COL1A1 - (ITGA1+ITGB1)	COLLAGEN	ECM-Receptor	KEGG: hsa04512
1018	Endothelia	Smooth muscle cells	COL1A1	ITGA1_ITGB1	0.030351713	0	COL1A1_ITGA1_ITGB1	COL1A1 - (ITGA1+ITGB1)	COLLAGEN	ECM-Receptor	KEGG: hsa04512
1019	Unciliated epithelia	Smooth muscle cells	COL1A1	ITGA1_ITGB1	0.038547152	0	COL1A1_ITGA1_ITGB1	COL1A1 - (ITGA1+ITGB1)	COLLAGEN	ECM-Receptor	KEGG: hsa04512
1020	Ciliated epithelia	Smooth muscle cells	COL1A1	ITGA1_ITGB1	0.028508969	0	COL1A1_ITGA1_ITGB1	COL1A1 - (ITGA1+ITGB1)	COLLAGEN	ECM-Receptor	KEGG: hsa04512
1021	Proliferating stromal cell	Smooth muscle cells	COL1A1	ITGA1_ITGB1	0.169111319	0	COL1A1_ITGA1_ITGB1	COL1A1 - (ITGA1+ITGB1)	COLLAGEN	ECM-Receptor	KEGG: hsa04512
1022	Stromal cell	Smooth muscle cells	COL1A1	ITGA1_ITGB1	0.1676933	0	COL1A1_ITGA1_ITGB1	COL1A1 - (ITGA1+ITGB1)	COLLAGEN	ECM-Receptor	KEGG: hsa04512
1023	Smooth muscle cells	Smooth muscle cells	COL1A1	ITGA1_ITGB1	0.158714563	0	COL1A1_ITGA1_ITGB1	COL1A1 - (ITGA1+ITGB1)	COLLAGEN	ECM-Receptor	KEGG: hsa04512
1024	T cells	Endothelia	COL1A2	ITGA1_ITGB1	0.006620479	0	COL1A2_ITGA1_ITGB1	COL1A2 - (ITGA1+ITGB1)	COLLAGEN	ECM-Receptor	KEGG: hsa04512
1025	NK cells	Endothelia	COL1A2	ITGA1_ITGB1	0.021971327	0	COL1A2_ITGA1_ITGB1	COL1A2 - (ITGA1+ITGB1)	COLLAGEN	ECM-Receptor	KEGG: hsa04512
1026	Macrophages	Endothelia	COL1A2	ITGA1_ITGB1	0.006591527	0	COL1A2_ITGA1_ITGB1	COL1A2 - (ITGA1+ITGB1)	COLLAGEN	ECM-Receptor	KEGG: hsa04512
1027	Endothelia	Endothelia	COL1A2	ITGA1_ITGB1	0.005627444	0	COL1A2_ITGA1_ITGB1	COL1A2 - (ITGA1+ITGB1)	COLLAGEN	ECM-Receptor	KEGG: hsa04512
1028	Unciliated epithelia	Endothelia	COL1A2	ITGA1_ITGB1	0.028460705	0	COL1A2_ITGA1_ITGB1	COL1A2 - (ITGA1+ITGB1)	COLLAGEN	ECM-Receptor	KEGG: hsa04512
1029	Ciliated epithelia	Endothelia	COL1A2	ITGA1_ITGB1	0.019559263	0	COL1A2_ITGA1_ITGB1	COL1A2 - (ITGA1+ITGB1)	COLLAGEN	ECM-Receptor	KEGG: hsa04512
1030	Proliferating stromal cell	Endothelia	COL1A2	ITGA1_ITGB1	0.067589688	0	COL1A2_ITGA1_ITGB1	COL1A2 - (ITGA1+ITGB1)	COLLAGEN	ECM-Receptor	KEGG: hsa04512
1031	Stromal cell	Endothelia	COL1A2	ITGA1_ITGB1	0.067492019	0	COL1A2_ITGA1_ITGB1	COL1A2 - (ITGA1+ITGB1)	COLLAGEN	ECM-Receptor	KEGG: hsa04512
1032	Smooth muscle cells	Endothelia	COL1A2	ITGA1_ITGB1	0.069476737	0	COL1A2_ITGA1_ITGB1	COL1A2 - (ITGA1+ITGB1)	COLLAGEN	ECM-Receptor	KEGG: hsa04512
1033	T cells	Smooth muscle cells	COL1A2	ITGA1_ITGB1	0.015281176	0	COL1A2_ITGA1_ITGB1	COL1A2 - (ITGA1+ITGB1)	COLLAGEN	ECM-Receptor	KEGG: hsa04512
1034	NK cells	Smooth muscle cells	COL1A2	ITGA1_ITGB1	0.049708631	0	COL1A2_ITGA1_ITGB1	COL1A2 - (ITGA1+ITGB1)	COLLAGEN	ECM-Receptor	KEGG: hsa04512
1035	Macrophages	Smooth muscle cells	COL1A2	ITGA1_ITGB1	0.01521493	0	COL1A2_ITGA1_ITGB1	COL1A2 - (ITGA1+ITGB1)	COLLAGEN	ECM-Receptor	KEGG: hsa04512
1036	Endothelia	Smooth muscle cells	COL1A2	ITGA1_ITGB1	0.013006093	0	COL1A2_ITGA1_ITGB1	COL1A2 - (ITGA1+ITGB1)	COLLAGEN	ECM-Receptor	KEGG: hsa04512
1037	Unciliated epithelia	Smooth muscle cells	COL1A2	ITGA1_ITGB1	0.063855525	0	COL1A2_ITGA1_ITGB1	COL1A2 - (ITGA1+ITGB1)	COLLAGEN	ECM-Receptor	KEGG: hsa04512
1038	Ciliated epithelia	Smooth muscle cells	COL1A2	ITGA1_ITGB1	0.044389708	0	COL1A2_ITGA1_ITGB1	COL1A2 - (ITGA1+ITGB1)	COLLAGEN	ECM-Receptor	KEGG: hsa04512
1039	Proliferating stromal cell	Smooth muscle cells	COL1A2	ITGA1_ITGB1	0.14441345	0	COL1A2_ITGA1_ITGB1	COL1A2 - (ITGA1+ITGB1)	COLLAGEN	ECM-Receptor	KEGG: hsa04512
1040	Stromal cell	Smooth muscle cells	COL1A2	ITGA1_ITGB1	0.14422194	0	COL1A2_ITGA1_ITGB1	COL1A2 - (ITGA1+ITGB1)	COLLAGEN	ECM-Receptor	KEGG: hsa04512
1041	Smooth muscle cells	Smooth muscle cells	COL1A2	ITGA1_ITGB1	0.148104665	0	COL1A2_ITGA1_ITGB1	COL1A2 - (ITGA1+ITGB1)	COLLAGEN	ECM-Receptor	KEGG: hsa04512
1042	NK cells	Endothelia	COL4A1	ITGA1_ITGB1	0.002847803	0	COL4A1_ITGA1_ITGB1	COL4A1 - (ITGA1+ITGB1)	COLLAGEN	ECM-Receptor	KEGG: hsa04512
1043	Endothelia	Endothelia	COL4A1	ITGA1_ITGB1	0.045140457	0	COL4A1_ITGA1_ITGB1	COL4A1 - (ITGA1+ITGB1)	COLLAGEN	ECM-Receptor	KEGG: hsa04512
1044	Unciliated epithelia	Endothelia	COL4A1	ITGA1_ITGB1	0.012222484	0	COL4A1_ITGA1_ITGB1	COL4A1 - (ITGA1+ITGB1)	COLLAGEN	ECM-Receptor	KEGG: hsa04512
1045	Ciliated epithelia	Endothelia	COL4A1	ITGA1_ITGB1	0.002213618	0	COL4A1_ITGA1_ITGB1	COL4A1 - (ITGA1+ITGB1)	COLLAGEN	ECM-Receptor	KEGG: hsa04512
1046	Proliferating stromal cell	Endothelia	COL4A1	ITGA1_ITGB1	0.019222417	0	COL4A1_ITGA1_ITGB1	COL4A1 - (ITGA1+ITGB1)	COLLAGEN	ECM-Receptor	KEGG: hsa04512
1047	Stromal cell	Endothelia	COL4A1	ITGA1_ITGB1	0.016548093	0	COL4A1_ITGA1_ITGB1	COL4A1 - (ITGA1+ITGB1)	COLLAGEN	ECM-Receptor	KEGG: hsa04512
1048	Smooth muscle cells	Endothelia	COL4A1	ITGA1_ITGB1	0.053906433	0	COL4A1_ITGA1_ITGB1	COL4A1 - (ITGA1+ITGB1)	COLLAGEN	ECM-Receptor	KEGG: hsa04512
1049	NK cells	Smooth muscle cells	COL4A1	ITGA1_ITGB1	0.006606026	0	COL4A1_ITGA1_ITGB1	COL4A1 - (ITGA1+ITGB1)	COLLAGEN	ECM-Receptor	KEGG: hsa04512
1050	Endothelia	Smooth muscle cells	COL4A1	ITGA1_ITGB1	0.099161631	0	COL4A1_ITGA1_ITGB1	COL4A1 - (ITGA1+ITGB1)	COLLAGEN	ECM-Receptor	KEGG: hsa04512
1051	Unciliated epithelia	Smooth muscle cells	COL4A1	ITGA1_ITGB1	0.028004944	0	COL4A1_ITGA1_ITGB1	COL4A1 - (ITGA1+ITGB1)	COLLAGEN	ECM-Receptor	KEGG: hsa04512
1052	Ciliated epithelia	Smooth muscle cells	COL4A1	ITGA1_ITGB1	0.005139227	0	COL4A1_ITGA1_ITGB1	COL4A1 - (ITGA1+ITGB1)	COLLAGEN	ECM-Receptor	KEGG: hsa04512
1053	Proliferating stromal cell	Smooth muscle cells	COL4A1	ITGA1_ITGB1	0.043644272	0	COL4A1_ITGA1_ITGB1	COL4A1 - (ITGA1+ITGB1)	COLLAGEN	ECM-Receptor	KEGG: hsa04512
1054	Stromal cell	Smooth muscle cells	COL4A1	ITGA1_ITGB1	0.037702865	0	COL4A1_ITGA1_ITGB1	COL4A1 - (ITGA1+ITGB1)	COLLAGEN	ECM-Receptor	KEGG: hsa04512
1055	Smooth muscle cells	Smooth muscle cells	COL4A1	ITGA1_ITGB1	0.117131297	0	COL4A1_ITGA1_ITGB1	COL4A1 - (ITGA1+ITGB1)	COLLAGEN	ECM-Receptor	KEGG: hsa04512
1056	NK cells	Endothelia	COL4A2	ITGA1_ITGB1	0.003433984	0	COL4A2_ITGA1_ITGB1	COL4A2 - (ITGA1+ITGB1)	COLLAGEN	ECM-Receptor	KEGG: hsa04512
1057	Endothelia	Endothelia	COL4A2	ITGA1_ITGB1	0.04002255	0	COL4A2_ITGA1_ITGB1	COL4A2 - (ITGA1+ITGB1)	COLLAGEN	ECM-Receptor	KEGG: hsa04512
1058	Unciliated epithelia	Endothelia	COL4A2	ITGA1_ITGB1	0.00968939	0	COL4A2_ITGA1_ITGB1	COL4A2 - (ITGA1+ITGB1)	COLLAGEN	ECM-Receptor	KEGG: hsa04512
1059	Ciliated epithelia	Endothelia	COL4A2	ITGA1_ITGB1	0.002425831	0	COL4A2_ITGA1_ITGB1	COL4A2 - (ITGA1+ITGB1)	COLLAGEN	ECM-Receptor	KEGG: hsa04512
1060	Proliferating stromal cell	Endothelia	COL4A2	ITGA1_ITGB1	0.02253332	0	COL4A2_ITGA1_ITGB1	COL4A2 - (ITGA1+ITGB1)	COLLAGEN	ECM-Receptor	KEGG: hsa04512
1061	Stromal cell	Endothelia	COL4A2	ITGA1_ITGB1	0.022856384	0	COL4A2_ITGA1_ITGB1	COL4A2 - (ITGA1+ITGB1)	COLLAGEN	ECM-Receptor	KEGG: hsa04512
1062	Smooth muscle cells	Endothelia	COL4A2	ITGA1_ITGB1	0.051712444	0	COL4A2_ITGA1_ITGB1	COL4A2 - (ITGA1+ITGB1)	COLLAGEN	ECM-Receptor	KEGG: hsa04512
1063	NK cells	Smooth muscle cells	COL4A2	ITGA1_ITGB1	0.007959611	0	COL4A2_ITGA1_ITGB1	COL4A2 - (ITGA1+ITGB1)	COLLAGEN	ECM-Receptor	KEGG: hsa04512
1064	Endothelia	Smooth muscle cells	COL4A2	ITGA1_ITGB1	0.088486525	0	COL4A2_ITGA1_ITGB1	COL4A2 - (ITGA1+ITGB1)	COLLAGEN	ECM-Receptor	KEGG: hsa04512
1065	Unciliated epithelia	Smooth muscle cells	COL4A2	ITGA1_ITGB1	0.022274716	0	COL4A2_ITGA1_ITGB1	COL4A2 - (ITGA1+ITGB1)	COLLAGEN	ECM-Receptor	KEGG: hsa04512
1066	Ciliated epithelia	Smooth muscle cells	COL4A2	ITGA1_ITGB1	0.005630326	0	COL4A2_ITGA1_ITGB1	COL4A2 - (ITGA1+ITGB1)	COLLAGEN	ECM-Receptor	KEGG: hsa04512
1067	Proliferating stromal cell	Smooth muscle cells	COL4A2	ITGA1_ITGB1	0.050943147	0	COL4A2_ITGA1_ITGB1	COL4A2 - (ITGA1+ITGB1)	COLLAGEN	ECM-Receptor	KEGG: hsa04512
1068	Stromal cell	Smooth muscle cells	COL4A2	ITGA1_ITGB1	0.051652004	0	COL4A2_ITGA1_ITGB1	COL4A2 - (ITGA1+ITGB1)	COLLAGEN	ECM-Receptor	KEGG: hsa04512
1069	Smooth muscle cells	Smooth muscle cells	COL4A2	ITGA1_ITGB1	0.112670508	0	COL4A2_ITGA1_ITGB1	COL4A2 - (ITGA1+ITGB1)	COLLAGEN	ECM-Receptor	KEGG: hsa04512
1070	NK cells	Endothelia	COL6A1	ITGA1_ITGB1	0.008927615	0	COL6A1_ITGA1_ITGB1	COL6A1 - (ITGA1+ITGB1)	COLLAGEN	ECM-Receptor	KEGG: hsa04512
1071	Macrophages	Endothelia	COL6A1	ITGA1_ITGB1	0.004222823	0	COL6A1_ITGA1_ITGB1	COL6A1 - (ITGA1+ITGB1)	COLLAGEN	ECM-Receptor	KEGG: hsa04512
1072	Endothelia	Endothelia	COL6A1	ITGA1_ITGB1	0.013525086	0	COL6A1_ITGA1_ITGB1	COL6A1 - (ITGA1+ITGB1)	COLLAGEN	ECM-Receptor	KEGG: hsa04512
1073	Unciliated epithelia	Endothelia	COL6A1	ITGA1_ITGB1	0.005431259	0	COL6A1_ITGA1_ITGB1	COL6A1 - (ITGA1+ITGB1)	COLLAGEN	ECM-Receptor	KEGG: hsa04512
1074	Ciliated epithelia	Endothelia	COL6A1	ITGA1_ITGB1	0.002911824	0	COL6A1_ITGA1_ITGB1	COL6A1 - (ITGA1+ITGB1)	COLLAGEN	ECM-Receptor	KEGG: hsa04512
1075	Proliferating stromal cell	Endothelia	COL6A1	ITGA1_ITGB1	0.042422774	0	COL6A1_ITGA1_ITGB1	COL6A1 - (ITGA1+ITGB1)	COLLAGEN	ECM-Receptor	KEGG: hsa04512
1076	Stromal cell	Endothelia	COL6A1	ITGA1_ITGB1	0.044190677	0	COL6A1_ITGA1_ITGB1	COL6A1 - (ITGA1+ITGB1)	COLLAGEN	ECM-Receptor	KEGG: hsa04512
1077	Smooth muscle cells	Endothelia	COL6A1	ITGA1_ITGB1	0.04631623	0	COL6A1_ITGA1_ITGB1	COL6A1 - (ITGA1+ITGB1)	COLLAGEN	ECM-Receptor	KEGG: hsa04512
1078	NK cells	Smooth muscle cells	COL6A1	ITGA1_ITGB1	0.020544016	0	COL6A1_ITGA1_ITGB1	COL6A1 - (ITGA1+ITGB1)	COLLAGEN	ECM-Receptor	KEGG: hsa04512
1079	Macrophages	Smooth muscle cells	COL6A1	ITGA1_ITGB1	0.009777857	0	COL6A1_ITGA1_ITGB1	COL6A1 - (ITGA1+ITGB1)	COLLAGEN	ECM-Receptor	KEGG: hsa04512
1080	Endothelia	Smooth muscle cells	COL6A1	ITGA1_ITGB1	0.030936872	0	COL6A1_ITGA1_ITGB1	COL6A1 - (ITGA1+ITGB1)	COLLAGEN	ECM-Receptor	KEGG: hsa04512
1081	Unciliated epithelia	Smooth muscle cells	COL6A1	ITGA1_ITGB1	0.012555919	0	COL6A1_ITGA1_ITGB1	COL6A1 - (ITGA1+ITGB1)	COLLAGEN	ECM-Receptor	KEGG: hsa04512
1082	Ciliated epithelia	Smooth muscle cells	COL6A1	ITGA1_ITGB1	0.006753963	0	COL6A1_ITGA1_ITGB1	COL6A1 - (ITGA1+ITGB1)	COLLAGEN	ECM-Receptor	KEGG: hsa04512
1083	Proliferating stromal cell	Smooth muscle cells	COL6A1	ITGA1_ITGB1	0.093510106	0	COL6A1_ITGA1_ITGB1	COL6A1 - (ITGA1+ITGB1)	COLLAGEN	ECM-Receptor	KEGG: hsa04512
1084	Stromal cell	Smooth muscle cells	COL6A1	ITGA1_ITGB1	0.097190908	0	COL6A1_ITGA1_ITGB1	COL6A1 - (ITGA1+ITGB1)	COLLAGEN	ECM-Receptor	KEGG: hsa04512
1085	Smooth muscle cells	Smooth muscle cells	COL6A1	ITGA1_ITGB1	0.101594782	0	COL6A1_ITGA1_ITGB1	COL6A1 - (ITGA1+ITGB1)	COLLAGEN	ECM-Receptor	KEGG: hsa04512
1086	NK cells	Endothelia	COL6A2	ITGA1_ITGB1	0.010231057	0	COL6A2_ITGA1_ITGB1	COL6A2 - (ITGA1+ITGB1)	COLLAGEN	ECM-Receptor	KEGG: hsa04512
1087	Macrophages	Endothelia	COL6A2	ITGA1_ITGB1	0.004707932	0	COL6A2_ITGA1_ITGB1	COL6A2 - (ITGA1+ITGB1)	COLLAGEN	ECM-Receptor	KEGG: hsa04512
1088	Endothelia	Endothelia	COL6A2	ITGA1_ITGB1	0.031984213	0	COL6A2_ITGA1_ITGB1	COL6A2 - (ITGA1+ITGB1)	COLLAGEN	ECM-Receptor	KEGG: hsa04512
1089	Unciliated epithelia	Endothelia	COL6A2	ITGA1_ITGB1	0.005022127	0	COL6A2_ITGA1_ITGB1	COL6A2 - (ITGA1+ITGB1)	COLLAGEN	ECM-Receptor	KEGG: hsa04512
1090	Ciliated epithelia	Endothelia	COL6A2	ITGA1_ITGB1	0.002125979	0	COL6A2_ITGA1_ITGB1	COL6A2 - (ITGA1+ITGB1)	COLLAGEN	ECM-Receptor	KEGG: hsa04512
1091	Proliferating stromal cell	Endothelia	COL6A2	ITGA1_ITGB1	0.048019752	0	COL6A2_ITGA1_ITGB1	COL6A2 - (ITGA1+ITGB1)	COLLAGEN	ECM-Receptor	KEGG: hsa04512
1092	Stromal cell	Endothelia	COL6A2	ITGA1_ITGB1	0.05059908	0	COL6A2_ITGA1_ITGB1	COL6A2 - (ITGA1+ITGB1)	COLLAGEN	ECM-Receptor	KEGG: hsa04512
1093	Smooth muscle cells	Endothelia	COL6A2	ITGA1_ITGB1	0.05709892	0	COL6A2_ITGA1_ITGB1	COL6A2 - (ITGA1+ITGB1)	COLLAGEN	ECM-Receptor	KEGG: hsa04512
1094	NK cells	Smooth muscle cells	COL6A2	ITGA1_ITGB1	0.023503244	0	COL6A2_ITGA1_ITGB1	COL6A2 - (ITGA1+ITGB1)	COLLAGEN	ECM-Receptor	KEGG: hsa04512
1095	Macrophages	Smooth muscle cells	COL6A2	ITGA1_ITGB1	0.010894135	0	COL6A2_ITGA1_ITGB1	COL6A2 - (ITGA1+ITGB1)	COLLAGEN	ECM-Receptor	KEGG: hsa04512
1096	Endothelia	Smooth muscle cells	COL6A2	ITGA1_ITGB1	0.071438789	0	COL6A2_ITGA1_ITGB1	COL6A2 - (ITGA1+ITGB1)	COLLAGEN	ECM-Receptor	KEGG: hsa04512
1097	Unciliated epithelia	Smooth muscle cells	COL6A2	ITGA1_ITGB1	0.011616361	0	COL6A2_ITGA1_ITGB1	COL6A2 - (ITGA1+ITGB1)	COLLAGEN	ECM-Receptor	KEGG: hsa04512
1098	Ciliated epithelia	Smooth muscle cells	COL6A2	ITGA1_ITGB1	0.004936332	0	COL6A2_ITGA1_ITGB1	COL6A2 - (ITGA1+ITGB1)	COLLAGEN	ECM-Receptor	KEGG: hsa04512
1099	Proliferating stromal cell	Smooth muscle cells	COL6A2	ITGA1_ITGB1	0.105107383	0	COL6A2_ITGA1_ITGB1	COL6A2 - (ITGA1+ITGB1)	COLLAGEN	ECM-Receptor	KEGG: hsa04512
1100	Stromal cell	Smooth muscle cells	COL6A2	ITGA1_ITGB1	0.110397511	0	COL6A2_ITGA1_ITGB1	COL6A2 - (ITGA1+ITGB1)	COLLAGEN	ECM-Receptor	KEGG: hsa04512
1101	Smooth muscle cells	Smooth muscle cells	COL6A2	ITGA1_ITGB1	0.123579045	0	COL6A2_ITGA1_ITGB1	COL6A2 - (ITGA1+ITGB1)	COLLAGEN	ECM-Receptor	KEGG: hsa04512
1102	NK cells	Endothelia	COL6A3	ITGA1_ITGB1	0.00372026	0	COL6A3_ITGA1_ITGB1	COL6A3 - (ITGA1+ITGB1)	COLLAGEN	ECM-Receptor	KEGG: hsa04512
1103	Proliferating stromal cell	Endothelia	COL6A3	ITGA1_ITGB1	0.027446021	0	COL6A3_ITGA1_ITGB1	COL6A3 - (ITGA1+ITGB1)	COLLAGEN	ECM-Receptor	KEGG: hsa04512
1104	Stromal cell	Endothelia	COL6A3	ITGA1_ITGB1	0.024662213	0	COL6A3_ITGA1_ITGB1	COL6A3 - (ITGA1+ITGB1)	COLLAGEN	ECM-Receptor	KEGG: hsa04512
1105	Smooth muscle cells	Endothelia	COL6A3	ITGA1_ITGB1	0.035433367	0	COL6A3_ITGA1_ITGB1	COL6A3 - (ITGA1+ITGB1)	COLLAGEN	ECM-Receptor	KEGG: hsa04512
1106	NK cells	Smooth muscle cells	COL6A3	ITGA1_ITGB1	0.008619906	0	COL6A3_ITGA1_ITGB1	COL6A3 - (ITGA1+ITGB1)	COLLAGEN	ECM-Receptor	KEGG: hsa04512
1107	Proliferating stromal cell	Smooth muscle cells	COL6A3	ITGA1_ITGB1	0.061659029	0	COL6A3_ITGA1_ITGB1	COL6A3 - (ITGA1+ITGB1)	COLLAGEN	ECM-Receptor	KEGG: hsa04512
1108	Stromal cell	Smooth muscle cells	COL6A3	ITGA1_ITGB1	0.055603447	0	COL6A3_ITGA1_ITGB1	COL6A3 - (ITGA1+ITGB1)	COLLAGEN	ECM-Receptor	KEGG: hsa04512
1109	Smooth muscle cells	Smooth muscle cells	COL6A3	ITGA1_ITGB1	0.078796361	0	COL6A3_ITGA1_ITGB1	COL6A3 - (ITGA1+ITGB1)	COLLAGEN	ECM-Receptor	KEGG: hsa04512
1110	Unciliated epithelia	Endothelia	COL9A2	ITGA1_ITGB1	0.001854817	0	COL9A2_ITGA1_ITGB1	COL9A2 - (ITGA1+ITGB1)	COLLAGEN	ECM-Receptor	KEGG: hsa04512
1111	Unciliated epithelia	Smooth muscle cells	COL9A2	ITGA1_ITGB1	0.004308268	0	COL9A2_ITGA1_ITGB1	COL9A2 - (ITGA1+ITGB1)	COLLAGEN	ECM-Receptor	KEGG: hsa04512
1112	T cells	Endothelia	COL1A1	ITGA2_ITGB1	0.008929596	0	COL1A1_ITGA2_ITGB1	COL1A1 - (ITGA2+ITGB1)	COLLAGEN	ECM-Receptor	KEGG: hsa04512
1113	NK cells	Endothelia	COL1A1	ITGA2_ITGB1	0.034830738	0	COL1A1_ITGA2_ITGB1	COL1A1 - (ITGA2+ITGB1)	COLLAGEN	ECM-Receptor	KEGG: hsa04512
1114	Macrophages	Endothelia	COL1A1	ITGA2_ITGB1	0.017429987	0	COL1A1_ITGA2_ITGB1	COL1A1 - (ITGA2+ITGB1)	COLLAGEN	ECM-Receptor	KEGG: hsa04512
1115	Endothelia	Endothelia	COL1A1	ITGA2_ITGB1	0.01531938	0	COL1A1_ITGA2_ITGB1	COL1A1 - (ITGA2+ITGB1)	COLLAGEN	ECM-Receptor	KEGG: hsa04512
1116	Unciliated epithelia	Endothelia	COL1A1	ITGA2_ITGB1	0.019537638	0	COL1A1_ITGA2_ITGB1	COL1A1 - (ITGA2+ITGB1)	COLLAGEN	ECM-Receptor	KEGG: hsa04512
1117	Ciliated epithelia	Endothelia	COL1A1	ITGA2_ITGB1	0.014375764	0	COL1A1_ITGA2_ITGB1	COL1A1 - (ITGA2+ITGB1)	COLLAGEN	ECM-Receptor	KEGG: hsa04512
1118	Proliferating stromal cell	Endothelia	COL1A1	ITGA2_ITGB1	0.091866345	0	COL1A1_ITGA2_ITGB1	COL1A1 - (ITGA2+ITGB1)	COLLAGEN	ECM-Receptor	KEGG: hsa04512
1119	Stromal cell	Endothelia	COL1A1	ITGA2_ITGB1	0.091025077	0	COL1A1_ITGA2_ITGB1	COL1A1 - (ITGA2+ITGB1)	COLLAGEN	ECM-Receptor	KEGG: hsa04512
1120	Smooth muscle cells	Endothelia	COL1A1	ITGA2_ITGB1	0.085728535	0	COL1A1_ITGA2_ITGB1	COL1A1 - (ITGA2+ITGB1)	COLLAGEN	ECM-Receptor	KEGG: hsa04512
1121	T cells	Unciliated epithelia	COL1A1	ITGA2_ITGB1	0.010666467	0	COL1A1_ITGA2_ITGB1	COL1A1 - (ITGA2+ITGB1)	COLLAGEN	ECM-Receptor	KEGG: hsa04512
1122	NK cells	Unciliated epithelia	COL1A1	ITGA2_ITGB1	0.041395142	0	COL1A1_ITGA2_ITGB1	COL1A1 - (ITGA2+ITGB1)	COLLAGEN	ECM-Receptor	KEGG: hsa04512
1123	Macrophages	Unciliated epithelia	COL1A1	ITGA2_ITGB1	0.020785569	0	COL1A1_ITGA2_ITGB1	COL1A1 - (ITGA2+ITGB1)	COLLAGEN	ECM-Receptor	KEGG: hsa04512
1124	Endothelia	Unciliated epithelia	COL1A1	ITGA2_ITGB1	0.018276191	0	COL1A1_ITGA2_ITGB1	COL1A1 - (ITGA2+ITGB1)	COLLAGEN	ECM-Receptor	KEGG: hsa04512
1125	Unciliated epithelia	Unciliated epithelia	COL1A1	ITGA2_ITGB1	0.023289363	0	COL1A1_ITGA2_ITGB1	COL1A1 - (ITGA2+ITGB1)	COLLAGEN	ECM-Receptor	KEGG: hsa04512
1126	Ciliated epithelia	Unciliated epithelia	COL1A1	ITGA2_ITGB1	0.017153619	0	COL1A1_ITGA2_ITGB1	COL1A1 - (ITGA2+ITGB1)	COLLAGEN	ECM-Receptor	KEGG: hsa04512
1127	Proliferating stromal cell	Unciliated epithelia	COL1A1	ITGA2_ITGB1	0.107977449	0	COL1A1_ITGA2_ITGB1	COL1A1 - (ITGA2+ITGB1)	COLLAGEN	ECM-Receptor	KEGG: hsa04512
1128	Stromal cell	Unciliated epithelia	COL1A1	ITGA2_ITGB1	0.107006028	0	COL1A1_ITGA2_ITGB1	COL1A1 - (ITGA2+ITGB1)	COLLAGEN	ECM-Receptor	KEGG: hsa04512
1129	Smooth muscle cells	Unciliated epithelia	COL1A1	ITGA2_ITGB1	0.100882795	0	COL1A1_ITGA2_ITGB1	COL1A1 - (ITGA2+ITGB1)	COLLAGEN	ECM-Receptor	KEGG: hsa04512
1130	T cells	Ciliated epithelia	COL1A1	ITGA2_ITGB1	0.005163865	0	COL1A1_ITGA2_ITGB1	COL1A1 - (ITGA2+ITGB1)	COLLAGEN	ECM-Receptor	KEGG: hsa04512
1131	NK cells	Ciliated epithelia	COL1A1	ITGA2_ITGB1	0.02036661	0	COL1A1_ITGA2_ITGB1	COL1A1 - (ITGA2+ITGB1)	COLLAGEN	ECM-Receptor	KEGG: hsa04512
1132	Macrophages	Ciliated epithelia	COL1A1	ITGA2_ITGB1	0.010116116	0	COL1A1_ITGA2_ITGB1	COL1A1 - (ITGA2+ITGB1)	COLLAGEN	ECM-Receptor	KEGG: hsa04512
1133	Endothelia	Ciliated epithelia	COL1A1	ITGA2_ITGB1	0.008883143	0	COL1A1_ITGA2_ITGB1	COL1A1 - (ITGA2+ITGB1)	COLLAGEN	ECM-Receptor	KEGG: hsa04512
1134	Unciliated epithelia	Ciliated epithelia	COL1A1	ITGA2_ITGB1	0.011349582	0	COL1A1_ITGA2_ITGB1	COL1A1 - (ITGA2+ITGB1)	COLLAGEN	ECM-Receptor	KEGG: hsa04512
1135	Ciliated epithelia	Ciliated epithelia	COL1A1	ITGA2_ITGB1	0.008332619	0	COL1A1_ITGA2_ITGB1	COL1A1 - (ITGA2+ITGB1)	COLLAGEN	ECM-Receptor	KEGG: hsa04512
1136	Proliferating stromal cell	Ciliated epithelia	COL1A1	ITGA2_ITGB1	0.055068466	0	COL1A1_ITGA2_ITGB1	COL1A1 - (ITGA2+ITGB1)	COLLAGEN	ECM-Receptor	KEGG: hsa04512
1137	Stromal cell	Ciliated epithelia	COL1A1	ITGA2_ITGB1	0.054543936	0	COL1A1_ITGA2_ITGB1	COL1A1 - (ITGA2+ITGB1)	COLLAGEN	ECM-Receptor	KEGG: hsa04512
1138	Smooth muscle cells	Ciliated epithelia	COL1A1	ITGA2_ITGB1	0.051250462	0	COL1A1_ITGA2_ITGB1	COL1A1 - (ITGA2+ITGB1)	COLLAGEN	ECM-Receptor	KEGG: hsa04512
1139	T cells	Endothelia	COL1A2	ITGA2_ITGB1	0.007653931	0	COL1A2_ITGA2_ITGB1	COL1A2 - (ITGA2+ITGB1)	COLLAGEN	ECM-Receptor	KEGG: hsa04512
1140	NK cells	Endothelia	COL1A2	ITGA2_ITGB1	0.025339908	0	COL1A2_ITGA2_ITGB1	COL1A2 - (ITGA2+ITGB1)	COLLAGEN	ECM-Receptor	KEGG: hsa04512
1141	Macrophages	Endothelia	COL1A2	ITGA2_ITGB1	0.007620494	0	COL1A2_ITGA2_ITGB1	COL1A2 - (ITGA2+ITGB1)	COLLAGEN	ECM-Receptor	KEGG: hsa04512
1142	Endothelia	Endothelia	COL1A2	ITGA2_ITGB1	0.006506899	0	COL1A2_ITGA2_ITGB1	COL1A2 - (ITGA2+ITGB1)	COLLAGEN	ECM-Receptor	KEGG: hsa04512
1143	Unciliated epithelia	Endothelia	COL1A2	ITGA2_ITGB1	0.032790861	0	COL1A2_ITGA2_ITGB1	COL1A2 - (ITGA2+ITGB1)	COLLAGEN	ECM-Receptor	KEGG: hsa04512
1144	Ciliated epithelia	Endothelia	COL1A2	ITGA2_ITGB1	0.022566567	0	COL1A2_ITGA2_ITGB1	COL1A2 - (ITGA2+ITGB1)	COLLAGEN	ECM-Receptor	KEGG: hsa04512
1145	Proliferating stromal cell	Endothelia	COL1A2	ITGA2_ITGB1	0.077398852	0	COL1A2_ITGA2_ITGB1	COL1A2 - (ITGA2+ITGB1)	COLLAGEN	ECM-Receptor	KEGG: hsa04512
1146	Stromal cell	Endothelia	COL1A2	ITGA2_ITGB1	0.077288183	0	COL1A2_ITGA2_ITGB1	COL1A2 - (ITGA2+ITGB1)	COLLAGEN	ECM-Receptor	KEGG: hsa04512
1147	Smooth muscle cells	Endothelia	COL1A2	ITGA2_ITGB1	0.079536403	0	COL1A2_ITGA2_ITGB1	COL1A2 - (ITGA2+ITGB1)	COLLAGEN	ECM-Receptor	KEGG: hsa04512
1148	T cells	Unciliated epithelia	COL1A2	ITGA2_ITGB1	0.009144965	0	COL1A2_ITGA2_ITGB1	COL1A2 - (ITGA2+ITGB1)	COLLAGEN	ECM-Receptor	KEGG: hsa04512
1149	NK cells	Unciliated epithelia	COL1A2	ITGA2_ITGB1	0.030171531	0	COL1A2_ITGA2_ITGB1	COL1A2 - (ITGA2+ITGB1)	COLLAGEN	ECM-Receptor	KEGG: hsa04512
1150	Macrophages	Unciliated epithelia	COL1A2	ITGA2_ITGB1	0.009105075	0	COL1A2_ITGA2_ITGB1	COL1A2 - (ITGA2+ITGB1)	COLLAGEN	ECM-Receptor	KEGG: hsa04512
1151	Endothelia	Unciliated epithelia	COL1A2	ITGA2_ITGB1	0.007776235	0	COL1A2_ITGA2_ITGB1	COL1A2 - (ITGA2+ITGB1)	COLLAGEN	ECM-Receptor	KEGG: hsa04512
1152	Unciliated epithelia	Unciliated epithelia	COL1A2	ITGA2_ITGB1	0.038986348	0	COL1A2_ITGA2_ITGB1	COL1A2 - (ITGA2+ITGB1)	COLLAGEN	ECM-Receptor	KEGG: hsa04512
1153	Ciliated epithelia	Unciliated epithelia	COL1A2	ITGA2_ITGB1	0.026883975	0	COL1A2_ITGA2_ITGB1	COL1A2 - (ITGA2+ITGB1)	COLLAGEN	ECM-Receptor	KEGG: hsa04512
1154	Proliferating stromal cell	Unciliated epithelia	COL1A2	ITGA2_ITGB1	0.091227594	0	COL1A2_ITGA2_ITGB1	COL1A2 - (ITGA2+ITGB1)	COLLAGEN	ECM-Receptor	KEGG: hsa04512
1155	Stromal cell	Unciliated epithelia	COL1A2	ITGA2_ITGB1	0.091099105	0	COL1A2_ITGA2_ITGB1	COL1A2 - (ITGA2+ITGB1)	COLLAGEN	ECM-Receptor	KEGG: hsa04512
1156	Smooth muscle cells	Unciliated epithelia	COL1A2	ITGA2_ITGB1	0.093708268	0	COL1A2_ITGA2_ITGB1	COL1A2 - (ITGA2+ITGB1)	COLLAGEN	ECM-Receptor	KEGG: hsa04512
1157	T cells	Ciliated epithelia	COL1A2	ITGA2_ITGB1	0.004423763	0	COL1A2_ITGA2_ITGB1	COL1A2 - (ITGA2+ITGB1)	COLLAGEN	ECM-Receptor	KEGG: hsa04512
1158	NK cells	Ciliated epithelia	COL1A2	ITGA2_ITGB1	0.014756769	0	COL1A2_ITGA2_ITGB1	COL1A2 - (ITGA2+ITGB1)	COLLAGEN	ECM-Receptor	KEGG: hsa04512
1159	Macrophages	Ciliated epithelia	COL1A2	ITGA2_ITGB1	0.004404375	0	COL1A2_ITGA2_ITGB1	COL1A2 - (ITGA2+ITGB1)	COLLAGEN	ECM-Receptor	KEGG: hsa04512
1160	Endothelia	Ciliated epithelia	COL1A2	ITGA2_ITGB1	0.003758976	0	COL1A2_ITGA2_ITGB1	COL1A2 - (ITGA2+ITGB1)	COLLAGEN	ECM-Receptor	KEGG: hsa04512
1161	Unciliated epithelia	Ciliated epithelia	COL1A2	ITGA2_ITGB1	0.019157017	0	COL1A2_ITGA2_ITGB1	COL1A2 - (ITGA2+ITGB1)	COLLAGEN	ECM-Receptor	KEGG: hsa04512
1162	Ciliated epithelia	Ciliated epithelia	COL1A2	ITGA2_ITGB1	0.013126107	0	COL1A2_ITGA2_ITGB1	COL1A2 - (ITGA2+ITGB1)	COLLAGEN	ECM-Receptor	KEGG: hsa04512
1163	Proliferating stromal cell	Ciliated epithelia	COL1A2	ITGA2_ITGB1	0.046101865	0	COL1A2_ITGA2_ITGB1	COL1A2 - (ITGA2+ITGB1)	COLLAGEN	ECM-Receptor	KEGG: hsa04512
1164	Stromal cell	Ciliated epithelia	COL1A2	ITGA2_ITGB1	0.046033714	0	COL1A2_ITGA2_ITGB1	COL1A2 - (ITGA2+ITGB1)	COLLAGEN	ECM-Receptor	KEGG: hsa04512
1165	Smooth muscle cells	Ciliated epithelia	COL1A2	ITGA2_ITGB1	0.047419502	0	COL1A2_ITGA2_ITGB1	COL1A2 - (ITGA2+ITGB1)	COLLAGEN	ECM-Receptor	KEGG: hsa04512
1166	NK cells	Endothelia	COL4A1	ITGA2_ITGB1	0.003294295	0	COL4A1_ITGA2_ITGB1	COL4A1 - (ITGA2+ITGB1)	COLLAGEN	ECM-Receptor	KEGG: hsa04512
1167	Endothelia	Endothelia	COL4A1	ITGA2_ITGB1	0.05187286	0	COL4A1_ITGA2_ITGB1	COL4A1 - (ITGA2+ITGB1)	COLLAGEN	ECM-Receptor	KEGG: hsa04512
1168	Unciliated epithelia	Endothelia	COL4A1	ITGA2_ITGB1	0.014117976	0	COL4A1_ITGA2_ITGB1	COL4A1 - (ITGA2+ITGB1)	COLLAGEN	ECM-Receptor	KEGG: hsa04512
1169	Ciliated epithelia	Endothelia	COL4A1	ITGA2_ITGB1	0.002560936	0	COL4A1_ITGA2_ITGB1	COL4A1 - (ITGA2+ITGB1)	COLLAGEN	ECM-Receptor	KEGG: hsa04512
1170	Proliferating stromal cell	Endothelia	COL4A1	ITGA2_ITGB1	0.022179101	0	COL4A1_ITGA2_ITGB1	COL4A1 - (ITGA2+ITGB1)	COLLAGEN	ECM-Receptor	KEGG: hsa04512
1171	Stromal cell	Endothelia	COL4A1	ITGA2_ITGB1	0.019101439	0	COL4A1_ITGA2_ITGB1	COL4A1 - (ITGA2+ITGB1)	COLLAGEN	ECM-Receptor	KEGG: hsa04512
1172	Smooth muscle cells	Endothelia	COL4A1	ITGA2_ITGB1	0.061861524	0	COL4A1_ITGA2_ITGB1	COL4A1 - (ITGA2+ITGB1)	COLLAGEN	ECM-Receptor	KEGG: hsa04512
1173	NK cells	Unciliated epithelia	COL4A1	ITGA2_ITGB1	0.003939416	0	COL4A1_ITGA2_ITGB1	COL4A1 - (ITGA2+ITGB1)	COLLAGEN	ECM-Receptor	KEGG: hsa04512
1174	Endothelia	Unciliated epithelia	COL4A1	ITGA2_ITGB1	0.061444649	0	COL4A1_ITGA2_ITGB1	COL4A1 - (ITGA2+ITGB1)	COLLAGEN	ECM-Receptor	KEGG: hsa04512
1175	Unciliated epithelia	Unciliated epithelia	COL4A1	ITGA2_ITGB1	0.01684687	0	COL4A1_ITGA2_ITGB1	COL4A1 - (ITGA2+ITGB1)	COLLAGEN	ECM-Receptor	KEGG: hsa04512
1176	Ciliated epithelia	Unciliated epithelia	COL4A1	ITGA2_ITGB1	0.003062885	0	COL4A1_ITGA2_ITGB1	COL4A1 - (ITGA2+ITGB1)	COLLAGEN	ECM-Receptor	KEGG: hsa04512
1177	Proliferating stromal cell	Unciliated epithelia	COL4A1	ITGA2_ITGB1	0.026424384	0	COL4A1_ITGA2_ITGB1	COL4A1 - (ITGA2+ITGB1)	COLLAGEN	ECM-Receptor	KEGG: hsa04512
1178	Stromal cell	Unciliated epithelia	COL4A1	ITGA2_ITGB1	0.022771348	0	COL4A1_ITGA2_ITGB1	COL4A1 - (ITGA2+ITGB1)	COLLAGEN	ECM-Receptor	KEGG: hsa04512
1179	Smooth muscle cells	Unciliated epithelia	COL4A1	ITGA2_ITGB1	0.073134289	0	COL4A1_ITGA2_ITGB1	COL4A1 - (ITGA2+ITGB1)	COLLAGEN	ECM-Receptor	KEGG: hsa04512
1180	NK cells	Ciliated epithelia	COL4A1	ITGA2_ITGB1	0.001900489	0	COL4A1_ITGA2_ITGB1	COL4A1 - (ITGA2+ITGB1)	COLLAGEN	ECM-Receptor	KEGG: hsa04512
1181	Endothelia	Ciliated epithelia	COL4A1	ITGA2_ITGB1	0.030555715	0	COL4A1_ITGA2_ITGB1	COL4A1 - (ITGA2+ITGB1)	COLLAGEN	ECM-Receptor	KEGG: hsa04512
1182	Unciliated epithelia	Ciliated epithelia	COL4A1	ITGA2_ITGB1	0.008182298	0	COL4A1_ITGA2_ITGB1	COL4A1 - (ITGA2+ITGB1)	COLLAGEN	ECM-Receptor	KEGG: hsa04512
1183	Ciliated epithelia	Ciliated epithelia	COL4A1	ITGA2_ITGB1	0.001476952	0	COL4A1_ITGA2_ITGB1	COL4A1 - (ITGA2+ITGB1)	COLLAGEN	ECM-Receptor	KEGG: hsa04512
1184	Proliferating stromal cell	Ciliated epithelia	COL4A1	ITGA2_ITGB1	0.012898594	0	COL4A1_ITGA2_ITGB1	COL4A1 - (ITGA2+ITGB1)	COLLAGEN	ECM-Receptor	KEGG: hsa04512
1185	Stromal cell	Ciliated epithelia	COL4A1	ITGA2_ITGB1	0.011094122	0	COL4A1_ITGA2_ITGB1	COL4A1 - (ITGA2+ITGB1)	COLLAGEN	ECM-Receptor	KEGG: hsa04512
1186	Smooth muscle cells	Ciliated epithelia	COL4A1	ITGA2_ITGB1	0.036597986	0	COL4A1_ITGA2_ITGB1	COL4A1 - (ITGA2+ITGB1)	COLLAGEN	ECM-Receptor	KEGG: hsa04512
1187	NK cells	Endothelia	COL4A2	ITGA2_ITGB1	0.003972015	0	COL4A2_ITGA2_ITGB1	COL4A2 - (ITGA2+ITGB1)	COLLAGEN	ECM-Receptor	KEGG: hsa04512
1188	Endothelia	Endothelia	COL4A2	ITGA2_ITGB1	0.046028445	0	COL4A2_ITGA2_ITGB1	COL4A2 - (ITGA2+ITGB1)	COLLAGEN	ECM-Receptor	KEGG: hsa04512
1189	Unciliated epithelia	Endothelia	COL4A2	ITGA2_ITGB1	0.011196497	0	COL4A2_ITGA2_ITGB1	COL4A2 - (ITGA2+ITGB1)	COLLAGEN	ECM-Receptor	KEGG: hsa04512
1190	Ciliated epithelia	Endothelia	COL4A2	ITGA2_ITGB1	0.002806351	0	COL4A2_ITGA2_ITGB1	COL4A2 - (ITGA2+ITGB1)	COLLAGEN	ECM-Receptor	KEGG: hsa04512
1191	Proliferating stromal cell	Endothelia	COL4A2	ITGA2_ITGB1	0.025985775	0	COL4A2_ITGA2_ITGB1	COL4A2 - (ITGA2+ITGB1)	COLLAGEN	ECM-Receptor	KEGG: hsa04512
1192	Stromal cell	Endothelia	COL4A2	ITGA2_ITGB1	0.026357003	0	COL4A2_ITGA2_ITGB1	COL4A2 - (ITGA2+ITGB1)	COLLAGEN	ECM-Receptor	KEGG: hsa04512
1193	Smooth muscle cells	Endothelia	COL4A2	ITGA2_ITGB1	0.059364078	0	COL4A2_ITGA2_ITGB1	COL4A2 - (ITGA2+ITGB1)	COLLAGEN	ECM-Receptor	KEGG: hsa04512
1194	NK cells	Unciliated epithelia	COL4A2	ITGA2_ITGB1	0.004749222	0	COL4A2_ITGA2_ITGB1	COL4A2 - (ITGA2+ITGB1)	COLLAGEN	ECM-Receptor	KEGG: hsa04512
1195	Endothelia	Unciliated epithelia	COL4A2	ITGA2_ITGB1	0.054583885	0	COL4A2_ITGA2_ITGB1	COL4A2 - (ITGA2+ITGB1)	COLLAGEN	ECM-Receptor	KEGG: hsa04512
1196	Unciliated epithelia	Unciliated epithelia	COL4A2	ITGA2_ITGB1	0.013368349	0	COL4A2_ITGA2_ITGB1	COL4A2 - (ITGA2+ITGB1)	COLLAGEN	ECM-Receptor	KEGG: hsa04512
1197	Ciliated epithelia	Unciliated epithelia	COL4A2	ITGA2_ITGB1	0.00335624	0	COL4A2_ITGA2_ITGB1	COL4A2 - (ITGA2+ITGB1)	COLLAGEN	ECM-Receptor	KEGG: hsa04512
1198	Proliferating stromal cell	Unciliated epithelia	COL4A2	ITGA2_ITGB1	0.030936638	0	COL4A2_ITGA2_ITGB1	COL4A2 - (ITGA2+ITGB1)	COLLAGEN	ECM-Receptor	KEGG: hsa04512
1199	Stromal cell	Unciliated epithelia	COL4A2	ITGA2_ITGB1	0.031376314	0	COL4A2_ITGA2_ITGB1	COL4A2 - (ITGA2+ITGB1)	COLLAGEN	ECM-Receptor	KEGG: hsa04512
1200	Smooth muscle cells	Unciliated epithelia	COL4A2	ITGA2_ITGB1	0.070215807	0	COL4A2_ITGA2_ITGB1	COL4A2 - (ITGA2+ITGB1)	COLLAGEN	ECM-Receptor	KEGG: hsa04512
1201	NK cells	Ciliated epithelia	COL4A2	ITGA2_ITGB1	0.002292127	0	COL4A2_ITGA2_ITGB1	COL4A2 - (ITGA2+ITGB1)	COLLAGEN	ECM-Receptor	KEGG: hsa04512
1202	Endothelia	Ciliated epithelia	COL4A2	ITGA2_ITGB1	0.027044553	0	COL4A2_ITGA2_ITGB1	COL4A2 - (ITGA2+ITGB1)	COLLAGEN	ECM-Receptor	KEGG: hsa04512
1203	Unciliated epithelia	Ciliated epithelia	COL4A2	ITGA2_ITGB1	0.006481034	0	COL4A2_ITGA2_ITGB1	COL4A2 - (ITGA2+ITGB1)	COLLAGEN	ECM-Receptor	KEGG: hsa04512
1204	Ciliated epithelia	Ciliated epithelia	COL4A2	ITGA2_ITGB1	0.001618657	0	COL4A2_ITGA2_ITGB1	COL4A2 - (ITGA2+ITGB1)	COLLAGEN	ECM-Receptor	KEGG: hsa04512
1205	Proliferating stromal cell	Ciliated epithelia	COL4A2	ITGA2_ITGB1	0.015137081	0	COL4A2_ITGA2_ITGB1	COL4A2 - (ITGA2+ITGB1)	COLLAGEN	ECM-Receptor	KEGG: hsa04512
1206	Stromal cell	Ciliated epithelia	COL4A2	ITGA2_ITGB1	0.01535577	0	COL4A2_ITGA2_ITGB1	COL4A2 - (ITGA2+ITGB1)	COLLAGEN	ECM-Receptor	KEGG: hsa04512
1207	Smooth muscle cells	Ciliated epithelia	COL4A2	ITGA2_ITGB1	0.035082328	0	COL4A2_ITGA2_ITGB1	COL4A2 - (ITGA2+ITGB1)	COLLAGEN	ECM-Receptor	KEGG: hsa04512
1208	NK cells	Endothelia	COL6A1	ITGA2_ITGB1	0.010317469	0	COL6A1_ITGA2_ITGB1	COL6A1 - (ITGA2+ITGB1)	COLLAGEN	ECM-Receptor	KEGG: hsa04512
1209	Macrophages	Endothelia	COL6A1	ITGA2_ITGB1	0.004883842	0	COL6A1_ITGA2_ITGB1	COL6A1 - (ITGA2+ITGB1)	COLLAGEN	ECM-Receptor	KEGG: hsa04512
1210	Endothelia	Endothelia	COL6A1	ITGA2_ITGB1	0.015619395	0	COL6A1_ITGA2_ITGB1	COL6A1 - (ITGA2+ITGB1)	COLLAGEN	ECM-Receptor	KEGG: hsa04512
1211	Unciliated epithelia	Endothelia	COL6A1	ITGA2_ITGB1	0.006280247	0	COL6A1_ITGA2_ITGB1	COL6A1 - (ITGA2+ITGB1)	COLLAGEN	ECM-Receptor	KEGG: hsa04512
1212	Ciliated epithelia	Endothelia	COL6A1	ITGA2_ITGB1	0.00336832	0	COL6A1_ITGA2_ITGB1	COL6A1 - (ITGA2+ITGB1)	COLLAGEN	ECM-Receptor	KEGG: hsa04512
1213	Proliferating stromal cell	Endothelia	COL6A1	ITGA2_ITGB1	0.048770555	0	COL6A1_ITGA2_ITGB1	COL6A1 - (ITGA2+ITGB1)	COLLAGEN	ECM-Receptor	KEGG: hsa04512
1214	Stromal cell	Endothelia	COL6A1	ITGA2_ITGB1	0.050788961	0	COL6A1_ITGA2_ITGB1	COL6A1 - (ITGA2+ITGB1)	COLLAGEN	ECM-Receptor	KEGG: hsa04512
1215	Smooth muscle cells	Endothelia	COL6A1	ITGA2_ITGB1	0.053214219	0	COL6A1_ITGA2_ITGB1	COL6A1 - (ITGA2+ITGB1)	COLLAGEN	ECM-Receptor	KEGG: hsa04512
1216	NK cells	Unciliated epithelia	COL6A1	ITGA2_ITGB1	0.012320935	0	COL6A1_ITGA2_ITGB1	COL6A1 - (ITGA2+ITGB1)	COLLAGEN	ECM-Receptor	KEGG: hsa04512
1217	Macrophages	Unciliated epithelia	COL6A1	ITGA2_ITGB1	0.005838421	0	COL6A1_ITGA2_ITGB1	COL6A1 - (ITGA2+ITGB1)	COLLAGEN	ECM-Receptor	KEGG: hsa04512
1218	Endothelia	Unciliated epithelia	COL6A1	ITGA2_ITGB1	0.018633016	0	COL6A1_ITGA2_ITGB1	COL6A1 - (ITGA2+ITGB1)	COLLAGEN	ECM-Receptor	KEGG: hsa04512
1219	Unciliated epithelia	Unciliated epithelia	COL6A1	ITGA2_ITGB1	0.007505704	0	COL6A1_ITGA2_ITGB1	COL6A1 - (ITGA2+ITGB1)	COLLAGEN	ECM-Receptor	KEGG: hsa04512
1220	Ciliated epithelia	Unciliated epithelia	COL6A1	ITGA2_ITGB1	0.004027879	0	COL6A1_ITGA2_ITGB1	COL6A1 - (ITGA2+ITGB1)	COLLAGEN	ECM-Receptor	KEGG: hsa04512
1221	Proliferating stromal cell	Unciliated epithelia	COL6A1	ITGA2_ITGB1	0.057804795	0	COL6A1_ITGA2_ITGB1	COL6A1 - (ITGA2+ITGB1)	COLLAGEN	ECM-Receptor	KEGG: hsa04512
1222	Stromal cell	Unciliated epithelia	COL6A1	ITGA2_ITGB1	0.060173438	0	COL6A1_ITGA2_ITGB1	COL6A1 - (ITGA2+ITGB1)	COLLAGEN	ECM-Receptor	KEGG: hsa04512
1223	Smooth muscle cells	Unciliated epithelia	COL6A1	ITGA2_ITGB1	0.06301707	0	COL6A1_ITGA2_ITGB1	COL6A1 - (ITGA2+ITGB1)	COLLAGEN	ECM-Receptor	KEGG: hsa04512
1224	NK cells	Ciliated epithelia	COL6A1	ITGA2_ITGB1	0.005969978	0	COL6A1_ITGA2_ITGB1	COL6A1 - (ITGA2+ITGB1)	COLLAGEN	ECM-Receptor	KEGG: hsa04512
1225	Macrophages	Ciliated epithelia	COL6A1	ITGA2_ITGB1	0.002819406	0	COL6A1_ITGA2_ITGB1	COL6A1 - (ITGA2+ITGB1)	COLLAGEN	ECM-Receptor	KEGG: hsa04512
1226	Endothelia	Ciliated epithelia	COL6A1	ITGA2_ITGB1	0.00905827	0	COL6A1_ITGA2_ITGB1	COL6A1 - (ITGA2+ITGB1)	COLLAGEN	ECM-Receptor	KEGG: hsa04512
1227	Unciliated epithelia	Ciliated epithelia	COL6A1	ITGA2_ITGB1	0.003627692	0	COL6A1_ITGA2_ITGB1	COL6A1 - (ITGA2+ITGB1)	COLLAGEN	ECM-Receptor	KEGG: hsa04512
1228	Ciliated epithelia	Ciliated epithelia	COL6A1	ITGA2_ITGB1	0.001943255	0	COL6A1_ITGA2_ITGB1	COL6A1 - (ITGA2+ITGB1)	COLLAGEN	ECM-Receptor	KEGG: hsa04512
1229	Proliferating stromal cell	Ciliated epithelia	COL6A1	ITGA2_ITGB1	0.028689724	0	COL6A1_ITGA2_ITGB1	COL6A1 - (ITGA2+ITGB1)	COLLAGEN	ECM-Receptor	KEGG: hsa04512
1230	Stromal cell	Ciliated epithelia	COL6A1	ITGA2_ITGB1	0.029903195	0	COL6A1_ITGA2_ITGB1	COL6A1 - (ITGA2+ITGB1)	COLLAGEN	ECM-Receptor	KEGG: hsa04512
1231	Smooth muscle cells	Ciliated epithelia	COL6A1	ITGA2_ITGB1	0.031364077	0	COL6A1_ITGA2_ITGB1	COL6A1 - (ITGA2+ITGB1)	COLLAGEN	ECM-Receptor	KEGG: hsa04512
1232	NK cells	Endothelia	COL6A2	ITGA2_ITGB1	0.01182141	0	COL6A2_ITGA2_ITGB1	COL6A2 - (ITGA2+ITGB1)	COLLAGEN	ECM-Receptor	KEGG: hsa04512
1233	Macrophages	Endothelia	COL6A2	ITGA2_ITGB1	0.005444473	0	COL6A2_ITGA2_ITGB1	COL6A2 - (ITGA2+ITGB1)	COLLAGEN	ECM-Receptor	KEGG: hsa04512
1234	Endothelia	Endothelia	COL6A2	ITGA2_ITGB1	0.036830131	0	COL6A2_ITGA2_ITGB1	COL6A2 - (ITGA2+ITGB1)	COLLAGEN	ECM-Receptor	KEGG: hsa04512
1235	Unciliated epithelia	Endothelia	COL6A2	ITGA2_ITGB1	0.005807535	0	COL6A2_ITGA2_ITGB1	COL6A2 - (ITGA2+ITGB1)	COLLAGEN	ECM-Receptor	KEGG: hsa04512
1236	Ciliated epithelia	Endothelia	COL6A2	ITGA2_ITGB1	0.002459579	0	COL6A2_ITGA2_ITGB1	COL6A2 - (ITGA2+ITGB1)	COLLAGEN	ECM-Receptor	KEGG: hsa04512
1237	Proliferating stromal cell	Endothelia	COL6A2	ITGA2_ITGB1	0.055156777	0	COL6A2_ITGA2_ITGB1	COL6A2 - (ITGA2+ITGB1)	COLLAGEN	ECM-Receptor	KEGG: hsa04512
1238	Stromal cell	Endothelia	COL6A2	ITGA2_ITGB1	0.058096067	0	COL6A2_ITGA2_ITGB1	COL6A2 - (ITGA2+ITGB1)	COLLAGEN	ECM-Receptor	KEGG: hsa04512
1239	Smooth muscle cells	Endothelia	COL6A2	ITGA2_ITGB1	0.065492519	0	COL6A2_ITGA2_ITGB1	COL6A2 - (ITGA2+ITGB1)	COLLAGEN	ECM-Receptor	KEGG: hsa04512
1240	NK cells	Unciliated epithelia	COL6A2	ITGA2_ITGB1	0.01411275	0	COL6A2_ITGA2_ITGB1	COL6A2 - (ITGA2+ITGB1)	COLLAGEN	ECM-Receptor	KEGG: hsa04512
1241	Macrophages	Unciliated epithelia	COL6A2	ITGA2_ITGB1	0.006507914	0	COL6A2_ITGA2_ITGB1	COL6A2 - (ITGA2+ITGB1)	COLLAGEN	ECM-Receptor	KEGG: hsa04512
1242	Endothelia	Unciliated epithelia	COL6A2	ITGA2_ITGB1	0.043754271	0	COL6A2_ITGA2_ITGB1	COL6A2 - (ITGA2+ITGB1)	COLLAGEN	ECM-Receptor	KEGG: hsa04512
1243	Unciliated epithelia	Unciliated epithelia	COL6A2	ITGA2_ITGB1	0.006941396	0	COL6A2_ITGA2_ITGB1	COL6A2 - (ITGA2+ITGB1)	COLLAGEN	ECM-Receptor	KEGG: hsa04512
1244	Ciliated epithelia	Unciliated epithelia	COL6A2	ITGA2_ITGB1	0.002941721	0	COL6A2_ITGA2_ITGB1	COL6A2 - (ITGA2+ITGB1)	COLLAGEN	ECM-Receptor	KEGG: hsa04512
1245	Proliferating stromal cell	Unciliated epithelia	COL6A2	ITGA2_ITGB1	0.065292798	0	COL6A2_ITGA2_ITGB1	COL6A2 - (ITGA2+ITGB1)	COLLAGEN	ECM-Receptor	KEGG: hsa04512
1246	Stromal cell	Unciliated epithelia	COL6A2	ITGA2_ITGB1	0.068732941	0	COL6A2_ITGA2_ITGB1	COL6A2 - (ITGA2+ITGB1)	COLLAGEN	ECM-Receptor	KEGG: hsa04512
1247	Smooth muscle cells	Unciliated epithelia	COL6A2	ITGA2_ITGB1	0.077372375	0	COL6A2_ITGA2_ITGB1	COL6A2 - (ITGA2+ITGB1)	COLLAGEN	ECM-Receptor	KEGG: hsa04512
1248	NK cells	Ciliated epithelia	COL6A2	ITGA2_ITGB1	0.006844584	0	COL6A2_ITGA2_ITGB1	COL6A2 - (ITGA2+ITGB1)	COLLAGEN	ECM-Receptor	KEGG: hsa04512
1249	Macrophages	Ciliated epithelia	COL6A2	ITGA2_ITGB1	0.003143803	0	COL6A2_ITGA2_ITGB1	COL6A2 - (ITGA2+ITGB1)	COLLAGEN	ECM-Receptor	KEGG: hsa04512
1250	Endothelia	Ciliated epithelia	COL6A2	ITGA2_ITGB1	0.021554259	0	COL6A2_ITGA2_ITGB1	COL6A2 - (ITGA2+ITGB1)	COLLAGEN	ECM-Receptor	KEGG: hsa04512
1251	Unciliated epithelia	Ciliated epithelia	COL6A2	ITGA2_ITGB1	0.003353963	0	COL6A2_ITGA2_ITGB1	COL6A2 - (ITGA2+ITGB1)	COLLAGEN	ECM-Receptor	KEGG: hsa04512
1252	Ciliated epithelia	Ciliated epithelia	COL6A2	ITGA2_ITGB1	0.001418436	0	COL6A2_ITGA2_ITGB1	COL6A2 - (ITGA2+ITGB1)	COLLAGEN	ECM-Receptor	KEGG: hsa04512
1253	Proliferating stromal cell	Ciliated epithelia	COL6A2	ITGA2_ITGB1	0.032536417	0	COL6A2_ITGA2_ITGB1	COL6A2 - (ITGA2+ITGB1)	COLLAGEN	ECM-Receptor	KEGG: hsa04512
1254	Stromal cell	Ciliated epithelia	COL6A2	ITGA2_ITGB1	0.034314052	0	COL6A2_ITGA2_ITGB1	COL6A2 - (ITGA2+ITGB1)	COLLAGEN	ECM-Receptor	KEGG: hsa04512
1255	Smooth muscle cells	Ciliated epithelia	COL6A2	ITGA2_ITGB1	0.038807465	0	COL6A2_ITGA2_ITGB1	COL6A2 - (ITGA2+ITGB1)	COLLAGEN	ECM-Receptor	KEGG: hsa04512
1256	NK cells	Endothelia	COL6A3	ITGA2_ITGB1	0.004302951	0	COL6A3_ITGA2_ITGB1	COL6A3 - (ITGA2+ITGB1)	COLLAGEN	ECM-Receptor	KEGG: hsa04512
1257	Proliferating stromal cell	Endothelia	COL6A3	ITGA2_ITGB1	0.031626824	0	COL6A3_ITGA2_ITGB1	COL6A3 - (ITGA2+ITGB1)	COLLAGEN	ECM-Receptor	KEGG: hsa04512
1258	Stromal cell	Endothelia	COL6A3	ITGA2_ITGB1	0.02843136	0	COL6A3_ITGA2_ITGB1	COL6A3 - (ITGA2+ITGB1)	COLLAGEN	ECM-Receptor	KEGG: hsa04512
1259	Smooth muscle cells	Endothelia	COL6A3	ITGA2_ITGB1	0.040779852	0	COL6A3_ITGA2_ITGB1	COL6A3 - (ITGA2+ITGB1)	COLLAGEN	ECM-Receptor	KEGG: hsa04512
1260	NK cells	Unciliated epithelia	COL6A3	ITGA2_ITGB1	0.005144577	0	COL6A3_ITGA2_ITGB1	COL6A3 - (ITGA2+ITGB1)	COLLAGEN	ECM-Receptor	KEGG: hsa04512
1261	Proliferating stromal cell	Unciliated epithelia	COL6A3	ITGA2_ITGB1	0.03761093	0	COL6A3_ITGA2_ITGB1	COL6A3 - (ITGA2+ITGB1)	COLLAGEN	ECM-Receptor	KEGG: hsa04512
1262	Stromal cell	Unciliated epithelia	COL6A3	ITGA2_ITGB1	0.033831977	0	COL6A3_ITGA2_ITGB1	COL6A3 - (ITGA2+ITGB1)	COLLAGEN	ECM-Receptor	KEGG: hsa04512
1263	Smooth muscle cells	Unciliated epithelia	COL6A3	ITGA2_ITGB1	0.048409225	0	COL6A3_ITGA2_ITGB1	COL6A3 - (ITGA2+ITGB1)	COLLAGEN	ECM-Receptor	KEGG: hsa04512
1264	NK cells	Ciliated epithelia	COL6A3	ITGA2_ITGB1	0.002483449	0	COL6A3_ITGA2_ITGB1	COL6A3 - (ITGA2+ITGB1)	COLLAGEN	ECM-Receptor	KEGG: hsa04512
1265	Proliferating stromal cell	Ciliated epithelia	COL6A3	ITGA2_ITGB1	0.018467725	0	COL6A3_ITGA2_ITGB1	COL6A3 - (ITGA2+ITGB1)	COLLAGEN	ECM-Receptor	KEGG: hsa04512
1266	Stromal cell	Ciliated epithelia	COL6A3	ITGA2_ITGB1	0.016579048	0	COL6A3_ITGA2_ITGB1	COL6A3 - (ITGA2+ITGB1)	COLLAGEN	ECM-Receptor	KEGG: hsa04512
1267	Smooth muscle cells	Ciliated epithelia	COL6A3	ITGA2_ITGB1	0.023906432	0	COL6A3_ITGA2_ITGB1	COL6A3 - (ITGA2+ITGB1)	COLLAGEN	ECM-Receptor	KEGG: hsa04512
1268	Unciliated epithelia	Endothelia	COL9A2	ITGA2_ITGB1	0.00214596	0	COL9A2_ITGA2_ITGB1	COL9A2 - (ITGA2+ITGB1)	COLLAGEN	ECM-Receptor	KEGG: hsa04512
1269	Unciliated epithelia	Unciliated epithelia	COL9A2	ITGA2_ITGB1	0.002566782	0	COL9A2_ITGA2_ITGB1	COL9A2 - (ITGA2+ITGB1)	COLLAGEN	ECM-Receptor	KEGG: hsa04512
1270	Unciliated epithelia	Ciliated epithelia	COL9A2	ITGA2_ITGB1	0.001237408	0	COL9A2_ITGA2_ITGB1	COL9A2 - (ITGA2+ITGB1)	COLLAGEN	ECM-Receptor	KEGG: hsa04512
1271	NK cells	Unciliated epithelia	FN1	ITGA3_ITGB1	0.00146696	0	FN1_ITGA3_ITGB1	FN1 - (ITGA3+ITGB1)	FN1	ECM-Receptor	KEGG: hsa04512
1272	Endothelia	Unciliated epithelia	FN1	ITGA3_ITGB1	0.020449359	0	FN1_ITGA3_ITGB1	FN1 - (ITGA3+ITGB1)	FN1	ECM-Receptor	KEGG: hsa04512
1273	Unciliated epithelia	Unciliated epithelia	FN1	ITGA3_ITGB1	0.000757791	0	FN1_ITGA3_ITGB1	FN1 - (ITGA3+ITGB1)	FN1	ECM-Receptor	KEGG: hsa04512
1274	Proliferating stromal cell	Unciliated epithelia	FN1	ITGA3_ITGB1	0.014735864	0	FN1_ITGA3_ITGB1	FN1 - (ITGA3+ITGB1)	FN1	ECM-Receptor	KEGG: hsa04512
1275	Stromal cell	Unciliated epithelia	FN1	ITGA3_ITGB1	0.013221861	0	FN1_ITGA3_ITGB1	FN1 - (ITGA3+ITGB1)	FN1	ECM-Receptor	KEGG: hsa04512
1276	Smooth muscle cells	Unciliated epithelia	FN1	ITGA3_ITGB1	0.018160236	0	FN1_ITGA3_ITGB1	FN1 - (ITGA3+ITGB1)	FN1	ECM-Receptor	KEGG: hsa04512
1277	NK cells	Ciliated epithelia	FN1	ITGA3_ITGB1	0.002003807	0	FN1_ITGA3_ITGB1	FN1 - (ITGA3+ITGB1)	FN1	ECM-Receptor	KEGG: hsa04512
1278	Endothelia	Ciliated epithelia	FN1	ITGA3_ITGB1	0.027739985	0	FN1_ITGA3_ITGB1	FN1 - (ITGA3+ITGB1)	FN1	ECM-Receptor	KEGG: hsa04512
1279	Unciliated epithelia	Ciliated epithelia	FN1	ITGA3_ITGB1	0.00103538	0	FN1_ITGA3_ITGB1	FN1 - (ITGA3+ITGB1)	FN1	ECM-Receptor	KEGG: hsa04512
1280	Proliferating stromal cell	Ciliated epithelia	FN1	ITGA3_ITGB1	0.020031164	0	FN1_ITGA3_ITGB1	FN1 - (ITGA3+ITGB1)	FN1	ECM-Receptor	KEGG: hsa04512
1281	Stromal cell	Ciliated epithelia	FN1	ITGA3_ITGB1	0.017983037	0	FN1_ITGA3_ITGB1	FN1 - (ITGA3+ITGB1)	FN1	ECM-Receptor	KEGG: hsa04512
1282	Smooth muscle cells	Ciliated epithelia	FN1	ITGA3_ITGB1	0.024655284	0	FN1_ITGA3_ITGB1	FN1 - (ITGA3+ITGB1)	FN1	ECM-Receptor	KEGG: hsa04512
1283	NK cells	T cells	FN1	ITGA4_ITGB1	0.001431705	0	FN1_ITGA4_ITGB1	FN1 - (ITGA4+ITGB1)	FN1	ECM-Receptor	KEGG: hsa04512
1284	Endothelia	T cells	FN1	ITGA4_ITGB1	0.019967018	0	FN1_ITGA4_ITGB1	FN1 - (ITGA4+ITGB1)	FN1	ECM-Receptor	KEGG: hsa04512
1285	Unciliated epithelia	T cells	FN1	ITGA4_ITGB1	0.000739566	0	FN1_ITGA4_ITGB1	FN1 - (ITGA4+ITGB1)	FN1	ECM-Receptor	KEGG: hsa04512
1286	Proliferating stromal cell	T cells	FN1	ITGA4_ITGB1	0.014386308	0	FN1_ITGA4_ITGB1	FN1 - (ITGA4+ITGB1)	FN1	ECM-Receptor	KEGG: hsa04512
1287	Stromal cell	T cells	FN1	ITGA4_ITGB1	0.012907749	0	FN1_ITGA4_ITGB1	FN1 - (ITGA4+ITGB1)	FN1	ECM-Receptor	KEGG: hsa04512
1288	Smooth muscle cells	T cells	FN1	ITGA4_ITGB1	0.017730912	0	FN1_ITGA4_ITGB1	FN1 - (ITGA4+ITGB1)	FN1	ECM-Receptor	KEGG: hsa04512
1289	NK cells	NK cells	FN1	ITGA4_ITGB1	0.002330812	0	FN1_ITGA4_ITGB1	FN1 - (ITGA4+ITGB1)	FN1	ECM-Receptor	KEGG: hsa04512
1290	Endothelia	NK cells	FN1	ITGA4_ITGB1	0.032131709	0	FN1_ITGA4_ITGB1	FN1 - (ITGA4+ITGB1)	FN1	ECM-Receptor	KEGG: hsa04512
1291	Unciliated epithelia	NK cells	FN1	ITGA4_ITGB1	0.001204537	0	FN1_ITGA4_ITGB1	FN1 - (ITGA4+ITGB1)	FN1	ECM-Receptor	KEGG: hsa04512
1292	Proliferating stromal cell	NK cells	FN1	ITGA4_ITGB1	0.023231609	0	FN1_ITGA4_ITGB1	FN1 - (ITGA4+ITGB1)	FN1	ECM-Receptor	KEGG: hsa04512
1293	Stromal cell	NK cells	FN1	ITGA4_ITGB1	0.020863213	0	FN1_ITGA4_ITGB1	FN1 - (ITGA4+ITGB1)	FN1	ECM-Receptor	KEGG: hsa04512
1294	Smooth muscle cells	NK cells	FN1	ITGA4_ITGB1	0.028572999	0	FN1_ITGA4_ITGB1	FN1 - (ITGA4+ITGB1)	FN1	ECM-Receptor	KEGG: hsa04512
1295	NK cells	Proliferating stromal cell	FN1	ITGA4_ITGB1	0.001325198	0	FN1_ITGA4_ITGB1	FN1 - (ITGA4+ITGB1)	FN1	ECM-Receptor	KEGG: hsa04512
1296	Endothelia	Proliferating stromal cell	FN1	ITGA4_ITGB1	0.018507194	0	FN1_ITGA4_ITGB1	FN1 - (ITGA4+ITGB1)	FN1	ECM-Receptor	KEGG: hsa04512
1297	Unciliated epithelia	Proliferating stromal cell	FN1	ITGA4_ITGB1	0.000684514	0	FN1_ITGA4_ITGB1	FN1 - (ITGA4+ITGB1)	FN1	ECM-Receptor	KEGG: hsa04512
1298	Proliferating stromal cell	Proliferating stromal cell	FN1	ITGA4_ITGB1	0.01332895	0	FN1_ITGA4_ITGB1	FN1 - (ITGA4+ITGB1)	FN1	ECM-Receptor	KEGG: hsa04512
1299	Stromal cell	Proliferating stromal cell	FN1	ITGA4_ITGB1	0.011957743	0	FN1_ITGA4_ITGB1	FN1 - (ITGA4+ITGB1)	FN1	ECM-Receptor	KEGG: hsa04512
1300	Smooth muscle cells	Proliferating stromal cell	FN1	ITGA4_ITGB1	0.016431832	0	FN1_ITGA4_ITGB1	FN1 - (ITGA4+ITGB1)	FN1	ECM-Receptor	KEGG: hsa04512
1301	Endothelia	Endothelia	FN1	ITGA5_ITGB1	0.061400991	0	FN1_ITGA5_ITGB1	FN1 - (ITGA5+ITGB1)	FN1	ECM-Receptor	KEGG: hsa04512
1302	Proliferating stromal cell	Endothelia	FN1	ITGA5_ITGB1	0.044768648	0	FN1_ITGA5_ITGB1	FN1 - (ITGA5+ITGB1)	FN1	ECM-Receptor	KEGG: hsa04512
1303	Stromal cell	Endothelia	FN1	ITGA5_ITGB1	0.040295191	0	FN1_ITGA5_ITGB1	FN1 - (ITGA5+ITGB1)	FN1	ECM-Receptor	KEGG: hsa04512
1304	Smooth muscle cells	Endothelia	FN1	ITGA5_ITGB1	0.054784082	0	FN1_ITGA5_ITGB1	FN1 - (ITGA5+ITGB1)	FN1	ECM-Receptor	KEGG: hsa04512
1305	Endothelia	Proliferating stromal cell	FN1	ITGA5_ITGB1	0.06182028	0	FN1_ITGA5_ITGB1	FN1 - (ITGA5+ITGB1)	FN1	ECM-Receptor	KEGG: hsa04512
1306	Proliferating stromal cell	Proliferating stromal cell	FN1	ITGA5_ITGB1	0.045079815	0	FN1_ITGA5_ITGB1	FN1 - (ITGA5+ITGB1)	FN1	ECM-Receptor	KEGG: hsa04512
1307	Stromal cell	Proliferating stromal cell	FN1	ITGA5_ITGB1	0.040576586	0	FN1_ITGA5_ITGB1	FN1 - (ITGA5+ITGB1)	FN1	ECM-Receptor	KEGG: hsa04512
1308	Smooth muscle cells	Proliferating stromal cell	FN1	ITGA5_ITGB1	0.055160842	0	FN1_ITGA5_ITGB1	FN1 - (ITGA5+ITGB1)	FN1	ECM-Receptor	KEGG: hsa04512
1309	Endothelia	Stromal cell	FN1	ITGA5_ITGB1	0.054194594	0	FN1_ITGA5_ITGB1	FN1 - (ITGA5+ITGB1)	FN1	ECM-Receptor	KEGG: hsa04512
1310	Proliferating stromal cell	Stromal cell	FN1	ITGA5_ITGB1	0.039432314	0	FN1_ITGA5_ITGB1	FN1 - (ITGA5+ITGB1)	FN1	ECM-Receptor	KEGG: hsa04512
1311	Stromal cell	Stromal cell	FN1	ITGA5_ITGB1	0.035472284	0	FN1_ITGA5_ITGB1	FN1 - (ITGA5+ITGB1)	FN1	ECM-Receptor	KEGG: hsa04512
1312	Smooth muscle cells	Stromal cell	FN1	ITGA5_ITGB1	0.048314311	0	FN1_ITGA5_ITGB1	FN1 - (ITGA5+ITGB1)	FN1	ECM-Receptor	KEGG: hsa04512
1313	Endothelia	Smooth muscle cells	FN1	ITGA5_ITGB1	0.035458001	0	FN1_ITGA5_ITGB1	FN1 - (ITGA5+ITGB1)	FN1	ECM-Receptor	KEGG: hsa04512
1314	Smooth muscle cells	Smooth muscle cells	FN1	ITGA5_ITGB1	0.031542896	0	FN1_ITGA5_ITGB1	FN1 - (ITGA5+ITGB1)	FN1	ECM-Receptor	KEGG: hsa04512
1315	NK cells	Endothelia	FN1	ITGA8_ITGB1	0.001761528	0	FN1_ITGA8_ITGB1	FN1 - (ITGA8+ITGB1)	FN1	ECM-Receptor	KEGG: hsa04512
1316	Endothelia	Endothelia	FN1	ITGA8_ITGB1	0.024462242	0	FN1_ITGA8_ITGB1	FN1 - (ITGA8+ITGB1)	FN1	ECM-Receptor	KEGG: hsa04512
1317	Unciliated epithelia	Endothelia	FN1	ITGA8_ITGB1	0.000910087	0	FN1_ITGA8_ITGB1	FN1 - (ITGA8+ITGB1)	FN1	ECM-Receptor	KEGG: hsa04512
1318	Proliferating stromal cell	Endothelia	FN1	ITGA8_ITGB1	0.017647758	0	FN1_ITGA8_ITGB1	FN1 - (ITGA8+ITGB1)	FN1	ECM-Receptor	KEGG: hsa04512
1319	Stromal cell	Endothelia	FN1	ITGA8_ITGB1	0.015839389	0	FN1_ITGA8_ITGB1	FN1 - (ITGA8+ITGB1)	FN1	ECM-Receptor	KEGG: hsa04512
1320	Smooth muscle cells	Endothelia	FN1	ITGA8_ITGB1	0.02173388	0	FN1_ITGA8_ITGB1	FN1 - (ITGA8+ITGB1)	FN1	ECM-Receptor	KEGG: hsa04512
1321	Unciliated epithelia	Endothelia	LAMA3	ITGA1_ITGB1	0.000992818	0	LAMA3_ITGA1_ITGB1	LAMA3 - (ITGA1+ITGB1)	LAMININ	ECM-Receptor	KEGG: hsa04512
1322	Ciliated epithelia	Endothelia	LAMA3	ITGA1_ITGB1	0.001937917	0	LAMA3_ITGA1_ITGB1	LAMA3 - (ITGA1+ITGB1)	LAMININ	ECM-Receptor	KEGG: hsa04512
1323	Smooth muscle cells	Endothelia	LAMA3	ITGA1_ITGB1	0.003105755	0	LAMA3_ITGA1_ITGB1	LAMA3 - (ITGA1+ITGB1)	LAMININ	ECM-Receptor	KEGG: hsa04512
1324	Unciliated epithelia	Smooth muscle cells	LAMA3	ITGA1_ITGB1	0.0023087	0	LAMA3_ITGA1_ITGB1	LAMA3 - (ITGA1+ITGB1)	LAMININ	ECM-Receptor	KEGG: hsa04512
1325	Ciliated epithelia	Smooth muscle cells	LAMA3	ITGA1_ITGB1	0.004500791	0	LAMA3_ITGA1_ITGB1	LAMA3 - (ITGA1+ITGB1)	LAMININ	ECM-Receptor	KEGG: hsa04512
1326	Smooth muscle cells	Smooth muscle cells	LAMA3	ITGA1_ITGB1	0.007201938	0	LAMA3_ITGA1_ITGB1	LAMA3 - (ITGA1+ITGB1)	LAMININ	ECM-Receptor	KEGG: hsa04512
1327	Endothelia	Endothelia	LAMA4	ITGA1_ITGB1	0.012592322	0	LAMA4_ITGA1_ITGB1	LAMA4 - (ITGA1+ITGB1)	LAMININ	ECM-Receptor	KEGG: hsa04512
1328	Unciliated epithelia	Endothelia	LAMA4	ITGA1_ITGB1	0.000566683	0	LAMA4_ITGA1_ITGB1	LAMA4 - (ITGA1+ITGB1)	LAMININ	ECM-Receptor	KEGG: hsa04512
1329	Ciliated epithelia	Endothelia	LAMA4	ITGA1_ITGB1	0.001399293	0	LAMA4_ITGA1_ITGB1	LAMA4 - (ITGA1+ITGB1)	LAMININ	ECM-Receptor	KEGG: hsa04512
1330	Proliferating stromal cell	Endothelia	LAMA4	ITGA1_ITGB1	0.006895313	0	LAMA4_ITGA1_ITGB1	LAMA4 - (ITGA1+ITGB1)	LAMININ	ECM-Receptor	KEGG: hsa04512
1331	Stromal cell	Endothelia	LAMA4	ITGA1_ITGB1	0.003754121	0	LAMA4_ITGA1_ITGB1	LAMA4 - (ITGA1+ITGB1)	LAMININ	ECM-Receptor	KEGG: hsa04512
1332	Smooth muscle cells	Endothelia	LAMA4	ITGA1_ITGB1	0.011977783	0	LAMA4_ITGA1_ITGB1	LAMA4 - (ITGA1+ITGB1)	LAMININ	ECM-Receptor	KEGG: hsa04512
1333	Endothelia	Smooth muscle cells	LAMA4	ITGA1_ITGB1	0.028838399	0	LAMA4_ITGA1_ITGB1	LAMA4 - (ITGA1+ITGB1)	LAMININ	ECM-Receptor	KEGG: hsa04512
1334	Unciliated epithelia	Smooth muscle cells	LAMA4	ITGA1_ITGB1	0.001318512	0	LAMA4_ITGA1_ITGB1	LAMA4 - (ITGA1+ITGB1)	LAMININ	ECM-Receptor	KEGG: hsa04512
1335	Ciliated epithelia	Smooth muscle cells	LAMA4	ITGA1_ITGB1	0.003252163	0	LAMA4_ITGA1_ITGB1	LAMA4 - (ITGA1+ITGB1)	LAMININ	ECM-Receptor	KEGG: hsa04512
1336	Proliferating stromal cell	Smooth muscle cells	LAMA4	ITGA1_ITGB1	0.015909781	0	LAMA4_ITGA1_ITGB1	LAMA4 - (ITGA1+ITGB1)	LAMININ	ECM-Receptor	KEGG: hsa04512
1337	Stromal cell	Smooth muscle cells	LAMA4	ITGA1_ITGB1	0.008697973	0	LAMA4_ITGA1_ITGB1	LAMA4 - (ITGA1+ITGB1)	LAMININ	ECM-Receptor	KEGG: hsa04512
1338	Smooth muscle cells	Smooth muscle cells	LAMA4	ITGA1_ITGB1	0.027453052	0	LAMA4_ITGA1_ITGB1	LAMA4 - (ITGA1+ITGB1)	LAMININ	ECM-Receptor	KEGG: hsa04512
1339	Endothelia	Endothelia	LAMA5	ITGA1_ITGB1	0.006376654	0	LAMA5_ITGA1_ITGB1	LAMA5 - (ITGA1+ITGB1)	LAMININ	ECM-Receptor	KEGG: hsa04512
1340	Unciliated epithelia	Endothelia	LAMA5	ITGA1_ITGB1	0.002568179	0	LAMA5_ITGA1_ITGB1	LAMA5 - (ITGA1+ITGB1)	LAMININ	ECM-Receptor	KEGG: hsa04512
1341	Ciliated epithelia	Endothelia	LAMA5	ITGA1_ITGB1	0.002426648	0	LAMA5_ITGA1_ITGB1	LAMA5 - (ITGA1+ITGB1)	LAMININ	ECM-Receptor	KEGG: hsa04512
1342	Smooth muscle cells	Endothelia	LAMA5	ITGA1_ITGB1	0.002935088	0	LAMA5_ITGA1_ITGB1	LAMA5 - (ITGA1+ITGB1)	LAMININ	ECM-Receptor	KEGG: hsa04512
1343	Endothelia	Smooth muscle cells	LAMA5	ITGA1_ITGB1	0.014723113	0	LAMA5_ITGA1_ITGB1	LAMA5 - (ITGA1+ITGB1)	LAMININ	ECM-Receptor	KEGG: hsa04512
1344	Unciliated epithelia	Smooth muscle cells	LAMA5	ITGA1_ITGB1	0.00595959	0	LAMA5_ITGA1_ITGB1	LAMA5 - (ITGA1+ITGB1)	LAMININ	ECM-Receptor	KEGG: hsa04512
1345	Ciliated epithelia	Smooth muscle cells	LAMA5	ITGA1_ITGB1	0.005632216	0	LAMA5_ITGA1_ITGB1	LAMA5 - (ITGA1+ITGB1)	LAMININ	ECM-Receptor	KEGG: hsa04512
1346	Smooth muscle cells	Smooth muscle cells	LAMA5	ITGA1_ITGB1	0.006807715	0	LAMA5_ITGA1_ITGB1	LAMA5 - (ITGA1+ITGB1)	LAMININ	ECM-Receptor	KEGG: hsa04512
1347	Endothelia	Endothelia	LAMB1	ITGA1_ITGB1	0.007975653	0	LAMB1_ITGA1_ITGB1	LAMB1 - (ITGA1+ITGB1)	LAMININ	ECM-Receptor	KEGG: hsa04512
1348	Unciliated epithelia	Endothelia	LAMB1	ITGA1_ITGB1	0.002352026	0	LAMB1_ITGA1_ITGB1	LAMB1 - (ITGA1+ITGB1)	LAMININ	ECM-Receptor	KEGG: hsa04512
1349	Ciliated epithelia	Endothelia	LAMB1	ITGA1_ITGB1	0.001871214	0	LAMB1_ITGA1_ITGB1	LAMB1 - (ITGA1+ITGB1)	LAMININ	ECM-Receptor	KEGG: hsa04512
1350	Proliferating stromal cell	Endothelia	LAMB1	ITGA1_ITGB1	0.007565263	0	LAMB1_ITGA1_ITGB1	LAMB1 - (ITGA1+ITGB1)	LAMININ	ECM-Receptor	KEGG: hsa04512
1351	Stromal cell	Endothelia	LAMB1	ITGA1_ITGB1	0.003386104	0	LAMB1_ITGA1_ITGB1	LAMB1 - (ITGA1+ITGB1)	LAMININ	ECM-Receptor	KEGG: hsa04512
1352	Smooth muscle cells	Endothelia	LAMB1	ITGA1_ITGB1	0.009610374	0	LAMB1_ITGA1_ITGB1	LAMB1 - (ITGA1+ITGB1)	LAMININ	ECM-Receptor	KEGG: hsa04512
1353	Endothelia	Smooth muscle cells	LAMB1	ITGA1_ITGB1	0.018376351	0	LAMB1_ITGA1_ITGB1	LAMB1 - (ITGA1+ITGB1)	LAMININ	ECM-Receptor	KEGG: hsa04512
1354	Unciliated epithelia	Smooth muscle cells	LAMB1	ITGA1_ITGB1	0.00545956	0	LAMB1_ITGA1_ITGB1	LAMB1 - (ITGA1+ITGB1)	LAMININ	ECM-Receptor	KEGG: hsa04512
1355	Ciliated epithelia	Smooth muscle cells	LAMB1	ITGA1_ITGB1	0.004346258	0	LAMB1_ITGA1_ITGB1	LAMB1 - (ITGA1+ITGB1)	LAMININ	ECM-Receptor	KEGG: hsa04512
1356	Proliferating stromal cell	Smooth muscle cells	LAMB1	ITGA1_ITGB1	0.017440196	0	LAMB1_ITGA1_ITGB1	LAMB1 - (ITGA1+ITGB1)	LAMININ	ECM-Receptor	KEGG: hsa04512
1357	Stromal cell	Smooth muscle cells	LAMB1	ITGA1_ITGB1	0.007849129	0	LAMB1_ITGA1_ITGB1	LAMB1 - (ITGA1+ITGB1)	LAMININ	ECM-Receptor	KEGG: hsa04512
1358	Smooth muscle cells	Smooth muscle cells	LAMB1	ITGA1_ITGB1	0.022095357	0	LAMB1_ITGA1_ITGB1	LAMB1 - (ITGA1+ITGB1)	LAMININ	ECM-Receptor	KEGG: hsa04512
1359	Endothelia	Endothelia	LAMB2	ITGA1_ITGB1	0.009413415	0	LAMB2_ITGA1_ITGB1	LAMB2 - (ITGA1+ITGB1)	LAMININ	ECM-Receptor	KEGG: hsa04512
1360	Unciliated epithelia	Endothelia	LAMB2	ITGA1_ITGB1	0.002062012	0	LAMB2_ITGA1_ITGB1	LAMB2 - (ITGA1+ITGB1)	LAMININ	ECM-Receptor	KEGG: hsa04512
1361	Ciliated epithelia	Endothelia	LAMB2	ITGA1_ITGB1	0.001441643	0	LAMB2_ITGA1_ITGB1	LAMB2 - (ITGA1+ITGB1)	LAMININ	ECM-Receptor	KEGG: hsa04512
1362	Proliferating stromal cell	Endothelia	LAMB2	ITGA1_ITGB1	0.006955445	0	LAMB2_ITGA1_ITGB1	LAMB2 - (ITGA1+ITGB1)	LAMININ	ECM-Receptor	KEGG: hsa04512
1363	Stromal cell	Endothelia	LAMB2	ITGA1_ITGB1	0.008083039	0	LAMB2_ITGA1_ITGB1	LAMB2 - (ITGA1+ITGB1)	LAMININ	ECM-Receptor	KEGG: hsa04512
1364	Smooth muscle cells	Endothelia	LAMB2	ITGA1_ITGB1	0.010015056	0	LAMB2_ITGA1_ITGB1	LAMB2 - (ITGA1+ITGB1)	LAMININ	ECM-Receptor	KEGG: hsa04512
1365	Endothelia	Smooth muscle cells	LAMB2	ITGA1_ITGB1	0.021648119	0	LAMB2_ITGA1_ITGB1	LAMB2 - (ITGA1+ITGB1)	LAMININ	ECM-Receptor	KEGG: hsa04512
1366	Unciliated epithelia	Smooth muscle cells	LAMB2	ITGA1_ITGB1	0.004788214	0	LAMB2_ITGA1_ITGB1	LAMB2 - (ITGA1+ITGB1)	LAMININ	ECM-Receptor	KEGG: hsa04512
1367	Ciliated epithelia	Smooth muscle cells	LAMB2	ITGA1_ITGB1	0.003350403	0	LAMB2_ITGA1_ITGB1	LAMB2 - (ITGA1+ITGB1)	LAMININ	ECM-Receptor	KEGG: hsa04512
1368	Proliferating stromal cell	Smooth muscle cells	LAMB2	ITGA1_ITGB1	0.016047256	0	LAMB2_ITGA1_ITGB1	LAMB2 - (ITGA1+ITGB1)	LAMININ	ECM-Receptor	KEGG: hsa04512
1369	Stromal cell	Smooth muscle cells	LAMB2	ITGA1_ITGB1	0.018621146	0	LAMB2_ITGA1_ITGB1	LAMB2 - (ITGA1+ITGB1)	LAMININ	ECM-Receptor	KEGG: hsa04512
1370	Smooth muscle cells	Smooth muscle cells	LAMB2	ITGA1_ITGB1	0.023013552	0	LAMB2_ITGA1_ITGB1	LAMB2 - (ITGA1+ITGB1)	LAMININ	ECM-Receptor	KEGG: hsa04512
1371	Unciliated epithelia	Endothelia	LAMB3	ITGA1_ITGB1	0.015641595	0	LAMB3_ITGA1_ITGB1	LAMB3 - (ITGA1+ITGB1)	LAMININ	ECM-Receptor	KEGG: hsa04512
1372	Ciliated epithelia	Endothelia	LAMB3	ITGA1_ITGB1	0.010937027	0	LAMB3_ITGA1_ITGB1	LAMB3 - (ITGA1+ITGB1)	LAMININ	ECM-Receptor	KEGG: hsa04512
1373	Unciliated epithelia	Smooth muscle cells	LAMB3	ITGA1_ITGB1	0.035679558	0	LAMB3_ITGA1_ITGB1	LAMB3 - (ITGA1+ITGB1)	LAMININ	ECM-Receptor	KEGG: hsa04512
1374	Ciliated epithelia	Smooth muscle cells	LAMB3	ITGA1_ITGB1	0.025101805	0	LAMB3_ITGA1_ITGB1	LAMB3 - (ITGA1+ITGB1)	LAMININ	ECM-Receptor	KEGG: hsa04512
1375	Endothelia	Endothelia	LAMC1	ITGA1_ITGB1	0.016139839	0	LAMC1_ITGA1_ITGB1	LAMC1 - (ITGA1+ITGB1)	LAMININ	ECM-Receptor	KEGG: hsa04512
1376	Unciliated epithelia	Endothelia	LAMC1	ITGA1_ITGB1	0.008749358	0	LAMC1_ITGA1_ITGB1	LAMC1 - (ITGA1+ITGB1)	LAMININ	ECM-Receptor	KEGG: hsa04512
1377	Ciliated epithelia	Endothelia	LAMC1	ITGA1_ITGB1	0.010074395	0	LAMC1_ITGA1_ITGB1	LAMC1 - (ITGA1+ITGB1)	LAMININ	ECM-Receptor	KEGG: hsa04512
1378	Proliferating stromal cell	Endothelia	LAMC1	ITGA1_ITGB1	0.014663122	0	LAMC1_ITGA1_ITGB1	LAMC1 - (ITGA1+ITGB1)	LAMININ	ECM-Receptor	KEGG: hsa04512
1379	Stromal cell	Endothelia	LAMC1	ITGA1_ITGB1	0.013038167	0	LAMC1_ITGA1_ITGB1	LAMC1 - (ITGA1+ITGB1)	LAMININ	ECM-Receptor	KEGG: hsa04512
1380	Smooth muscle cells	Endothelia	LAMC1	ITGA1_ITGB1	0.015888112	0	LAMC1_ITGA1_ITGB1	LAMC1 - (ITGA1+ITGB1)	LAMININ	ECM-Receptor	KEGG: hsa04512
1381	Endothelia	Smooth muscle cells	LAMC1	ITGA1_ITGB1	0.036792231	0	LAMC1_ITGA1_ITGB1	LAMC1 - (ITGA1+ITGB1)	LAMININ	ECM-Receptor	KEGG: hsa04512
1382	Unciliated epithelia	Smooth muscle cells	LAMC1	ITGA1_ITGB1	0.020138527	0	LAMC1_ITGA1_ITGB1	LAMC1 - (ITGA1+ITGB1)	LAMININ	ECM-Receptor	KEGG: hsa04512
1383	Ciliated epithelia	Smooth muscle cells	LAMC1	ITGA1_ITGB1	0.023148107	0	LAMC1_ITGA1_ITGB1	LAMC1 - (ITGA1+ITGB1)	LAMININ	ECM-Receptor	KEGG: hsa04512
1384	Proliferating stromal cell	Smooth muscle cells	LAMC1	ITGA1_ITGB1	0.03349024	0	LAMC1_ITGA1_ITGB1	LAMC1 - (ITGA1+ITGB1)	LAMININ	ECM-Receptor	KEGG: hsa04512
1385	Stromal cell	Smooth muscle cells	LAMC1	ITGA1_ITGB1	0.029842071	0	LAMC1_ITGA1_ITGB1	LAMC1 - (ITGA1+ITGB1)	LAMININ	ECM-Receptor	KEGG: hsa04512
1386	Smooth muscle cells	Smooth muscle cells	LAMC1	ITGA1_ITGB1	0.036230258	0	LAMC1_ITGA1_ITGB1	LAMC1 - (ITGA1+ITGB1)	LAMININ	ECM-Receptor	KEGG: hsa04512
1387	Unciliated epithelia	Endothelia	LAMC2	ITGA1_ITGB1	0.027052923	0	LAMC2_ITGA1_ITGB1	LAMC2 - (ITGA1+ITGB1)	LAMININ	ECM-Receptor	KEGG: hsa04512
1388	Ciliated epithelia	Endothelia	LAMC2	ITGA1_ITGB1	0.020736824	0	LAMC2_ITGA1_ITGB1	LAMC2 - (ITGA1+ITGB1)	LAMININ	ECM-Receptor	KEGG: hsa04512
1389	Unciliated epithelia	Smooth muscle cells	LAMC2	ITGA1_ITGB1	0.06080655	0	LAMC2_ITGA1_ITGB1	LAMC2 - (ITGA1+ITGB1)	LAMININ	ECM-Receptor	KEGG: hsa04512
1390	Ciliated epithelia	Smooth muscle cells	LAMC2	ITGA1_ITGB1	0.046990532	0	LAMC2_ITGA1_ITGB1	LAMC2 - (ITGA1+ITGB1)	LAMININ	ECM-Receptor	KEGG: hsa04512
1391	Proliferating stromal cell	Endothelia	LAMC3	ITGA1_ITGB1	0.002406831	0	LAMC3_ITGA1_ITGB1	LAMC3 - (ITGA1+ITGB1)	LAMININ	ECM-Receptor	KEGG: hsa04512
1392	Smooth muscle cells	Endothelia	LAMC3	ITGA1_ITGB1	0.00541003	0	LAMC3_ITGA1_ITGB1	LAMC3 - (ITGA1+ITGB1)	LAMININ	ECM-Receptor	KEGG: hsa04512
1393	Proliferating stromal cell	Smooth muscle cells	LAMC3	ITGA1_ITGB1	0.005586367	0	LAMC3_ITGA1_ITGB1	LAMC3 - (ITGA1+ITGB1)	LAMININ	ECM-Receptor	KEGG: hsa04512
1394	Smooth muscle cells	Smooth muscle cells	LAMC3	ITGA1_ITGB1	0.012507194	0	LAMC3_ITGA1_ITGB1	LAMC3 - (ITGA1+ITGB1)	LAMININ	ECM-Receptor	KEGG: hsa04512
1395	Unciliated epithelia	Endothelia	LAMA3	ITGA2_ITGB1	0.001148812	0	LAMA3_ITGA2_ITGB1	LAMA3 - (ITGA2+ITGB1)	LAMININ	ECM-Receptor	KEGG: hsa04512
1396	Ciliated epithelia	Endothelia	LAMA3	ITGA2_ITGB1	0.002242074	0	LAMA3_ITGA2_ITGB1	LAMA3 - (ITGA2+ITGB1)	LAMININ	ECM-Receptor	KEGG: hsa04512
1397	Smooth muscle cells	Endothelia	LAMA3	ITGA2_ITGB1	0.003592545	0	LAMA3_ITGA2_ITGB1	LAMA3 - (ITGA2+ITGB1)	LAMININ	ECM-Receptor	KEGG: hsa04512
1398	Unciliated epithelia	Unciliated epithelia	LAMA3	ITGA2_ITGB1	0.001374363	0	LAMA3_ITGA2_ITGB1	LAMA3 - (ITGA2+ITGB1)	LAMININ	ECM-Receptor	KEGG: hsa04512
1399	Ciliated epithelia	Unciliated epithelia	LAMA3	ITGA2_ITGB1	0.002681693	0	LAMA3_ITGA2_ITGB1	LAMA3 - (ITGA2+ITGB1)	LAMININ	ECM-Receptor	KEGG: hsa04512
1400	Smooth muscle cells	Unciliated epithelia	LAMA3	ITGA2_ITGB1	0.004295821	0	LAMA3_ITGA2_ITGB1	LAMA3 - (ITGA2+ITGB1)	LAMININ	ECM-Receptor	KEGG: hsa04512
1401	Unciliated epithelia	Ciliated epithelia	LAMA3	ITGA2_ITGB1	0.00066215	0	LAMA3_ITGA2_ITGB1	LAMA3 - (ITGA2+ITGB1)	LAMININ	ECM-Receptor	KEGG: hsa04512
1402	Ciliated epithelia	Ciliated epithelia	LAMA3	ITGA2_ITGB1	0.001292882	0	LAMA3_ITGA2_ITGB1	LAMA3 - (ITGA2+ITGB1)	LAMININ	ECM-Receptor	KEGG: hsa04512
1403	Smooth muscle cells	Ciliated epithelia	LAMA3	ITGA2_ITGB1	0.002072813	0	LAMA3_ITGA2_ITGB1	LAMA3 - (ITGA2+ITGB1)	LAMININ	ECM-Receptor	KEGG: hsa04512
1404	Endothelia	Endothelia	LAMA4	ITGA2_ITGB1	0.014544325	0	LAMA4_ITGA2_ITGB1	LAMA4 - (ITGA2+ITGB1)	LAMININ	ECM-Receptor	KEGG: hsa04512
1405	Unciliated epithelia	Endothelia	LAMA4	ITGA2_ITGB1	0.000655766	0	LAMA4_ITGA2_ITGB1	LAMA4 - (ITGA2+ITGB1)	LAMININ	ECM-Receptor	KEGG: hsa04512
1406	Ciliated epithelia	Endothelia	LAMA4	ITGA2_ITGB1	0.001619049	0	LAMA4_ITGA2_ITGB1	LAMA4 - (ITGA2+ITGB1)	LAMININ	ECM-Receptor	KEGG: hsa04512
1407	Proliferating stromal cell	Endothelia	LAMA4	ITGA2_ITGB1	0.007971322	0	LAMA4_ITGA2_ITGB1	LAMA4 - (ITGA2+ITGB1)	LAMININ	ECM-Receptor	KEGG: hsa04512
1408	Stromal cell	Endothelia	LAMA4	ITGA2_ITGB1	0.004342092	0	LAMA4_ITGA2_ITGB1	LAMA4 - (ITGA2+ITGB1)	LAMININ	ECM-Receptor	KEGG: hsa04512
1409	Smooth muscle cells	Endothelia	LAMA4	ITGA2_ITGB1	0.013835858	0	LAMA4_ITGA2_ITGB1	LAMA4 - (ITGA2+ITGB1)	LAMININ	ECM-Receptor	KEGG: hsa04512
1410	Endothelia	Unciliated epithelia	LAMA4	ITGA2_ITGB1	0.017354178	0	LAMA4_ITGA2_ITGB1	LAMA4 - (ITGA2+ITGB1)	LAMININ	ECM-Receptor	KEGG: hsa04512
1411	Unciliated epithelia	Unciliated epithelia	LAMA4	ITGA2_ITGB1	0.000784591	0	LAMA4_ITGA2_ITGB1	LAMA4 - (ITGA2+ITGB1)	LAMININ	ECM-Receptor	KEGG: hsa04512
1412	Ciliated epithelia	Unciliated epithelia	LAMA4	ITGA2_ITGB1	0.001936745	0	LAMA4_ITGA2_ITGB1	LAMA4 - (ITGA2+ITGB1)	LAMININ	ECM-Receptor	KEGG: hsa04512
1413	Proliferating stromal cell	Unciliated epithelia	LAMA4	ITGA2_ITGB1	0.009523593	0	LAMA4_ITGA2_ITGB1	LAMA4 - (ITGA2+ITGB1)	LAMININ	ECM-Receptor	KEGG: hsa04512
1414	Stromal cell	Unciliated epithelia	LAMA4	ITGA2_ITGB1	0.005191335	0	LAMA4_ITGA2_ITGB1	LAMA4 - (ITGA2+ITGB1)	LAMININ	ECM-Receptor	KEGG: hsa04512
1415	Smooth muscle cells	Unciliated epithelia	LAMA4	ITGA2_ITGB1	0.016511134	0	LAMA4_ITGA2_ITGB1	LAMA4 - (ITGA2+ITGB1)	LAMININ	ECM-Receptor	KEGG: hsa04512
1416	Endothelia	Ciliated epithelia	LAMA4	ITGA2_ITGB1	0.008430929	0	LAMA4_ITGA2_ITGB1	LAMA4 - (ITGA2+ITGB1)	LAMININ	ECM-Receptor	KEGG: hsa04512
1417	Unciliated epithelia	Ciliated epithelia	LAMA4	ITGA2_ITGB1	0.00037789	0	LAMA4_ITGA2_ITGB1	LAMA4 - (ITGA2+ITGB1)	LAMININ	ECM-Receptor	KEGG: hsa04512
1418	Ciliated epithelia	Ciliated epithelia	LAMA4	ITGA2_ITGB1	0.000933371	0	LAMA4_ITGA2_ITGB1	LAMA4 - (ITGA2+ITGB1)	LAMININ	ECM-Receptor	KEGG: hsa04512
1419	Proliferating stromal cell	Ciliated epithelia	LAMA4	ITGA2_ITGB1	0.004607829	0	LAMA4_ITGA2_ITGB1	LAMA4 - (ITGA2+ITGB1)	LAMININ	ECM-Receptor	KEGG: hsa04512
1420	Stromal cell	Ciliated epithelia	LAMA4	ITGA2_ITGB1	0.002506081	0	LAMA4_ITGA2_ITGB1	LAMA4 - (ITGA2+ITGB1)	LAMININ	ECM-Receptor	KEGG: hsa04512
1421	Smooth muscle cells	Ciliated epithelia	LAMA4	ITGA2_ITGB1	0.008017828	0	LAMA4_ITGA2_ITGB1	LAMA4 - (ITGA2+ITGB1)	LAMININ	ECM-Receptor	KEGG: hsa04512
1422	Endothelia	Endothelia	LAMA5	ITGA2_ITGB1	0.007372327	0	LAMA5_ITGA2_ITGB1	LAMA5 - (ITGA2+ITGB1)	LAMININ	ECM-Receptor	KEGG: hsa04512
1423	Unciliated epithelia	Endothelia	LAMA5	ITGA2_ITGB1	0.002970961	0	LAMA5_ITGA2_ITGB1	LAMA5 - (ITGA2+ITGB1)	LAMININ	ECM-Receptor	KEGG: hsa04512
1424	Ciliated epithelia	Endothelia	LAMA5	ITGA2_ITGB1	0.002807296	0	LAMA5_ITGA2_ITGB1	LAMA5 - (ITGA2+ITGB1)	LAMININ	ECM-Receptor	KEGG: hsa04512
1425	Smooth muscle cells	Endothelia	LAMA5	ITGA2_ITGB1	0.003395219	0	LAMA5_ITGA2_ITGB1	LAMA5 - (ITGA2+ITGB1)	LAMININ	ECM-Receptor	KEGG: hsa04512
1426	Endothelia	Unciliated epithelia	LAMA5	ITGA2_ITGB1	0.00880899	0	LAMA5_ITGA2_ITGB1	LAMA5 - (ITGA2+ITGB1)	LAMININ	ECM-Receptor	KEGG: hsa04512
1427	Unciliated epithelia	Unciliated epithelia	LAMA5	ITGA2_ITGB1	0.00355299	0	LAMA5_ITGA2_ITGB1	LAMA5 - (ITGA2+ITGB1)	LAMININ	ECM-Receptor	KEGG: hsa04512
1428	Ciliated epithelia	Unciliated epithelia	LAMA5	ITGA2_ITGB1	0.003357369	0	LAMA5_ITGA2_ITGB1	LAMA5 - (ITGA2+ITGB1)	LAMININ	ECM-Receptor	KEGG: hsa04512
1429	Smooth muscle cells	Unciliated epithelia	LAMA5	ITGA2_ITGB1	0.004060024	0	LAMA5_ITGA2_ITGB1	LAMA5 - (ITGA2+ITGB1)	LAMININ	ECM-Receptor	KEGG: hsa04512
1430	Endothelia	Ciliated epithelia	LAMA5	ITGA2_ITGB1	0.004260493	0	LAMA5_ITGA2_ITGB1	LAMA5 - (ITGA2+ITGB1)	LAMININ	ECM-Receptor	KEGG: hsa04512
1431	Unciliated epithelia	Ciliated epithelia	LAMA5	ITGA2_ITGB1	0.001713722	0	LAMA5_ITGA2_ITGB1	LAMA5 - (ITGA2+ITGB1)	LAMININ	ECM-Receptor	KEGG: hsa04512
1432	Ciliated epithelia	Ciliated epithelia	LAMA5	ITGA2_ITGB1	0.001619203	0	LAMA5_ITGA2_ITGB1	LAMA5 - (ITGA2+ITGB1)	LAMININ	ECM-Receptor	KEGG: hsa04512
1433	Smooth muscle cells	Ciliated epithelia	LAMA5	ITGA2_ITGB1	0.001958796	0	LAMA5_ITGA2_ITGB1	LAMA5 - (ITGA2+ITGB1)	LAMININ	ECM-Receptor	KEGG: hsa04512
1434	Endothelia	Endothelia	LAMB1	ITGA2_ITGB1	0.009218683	0	LAMB1_ITGA2_ITGB1	LAMB1 - (ITGA2+ITGB1)	LAMININ	ECM-Receptor	KEGG: hsa04512
1435	Unciliated epithelia	Endothelia	LAMB1	ITGA2_ITGB1	0.002721001	0	LAMB1_ITGA2_ITGB1	LAMB1 - (ITGA2+ITGB1)	LAMININ	ECM-Receptor	KEGG: hsa04512
1436	Ciliated epithelia	Endothelia	LAMB1	ITGA2_ITGB1	0.002164924	0	LAMB1_ITGA2_ITGB1	LAMB1 - (ITGA2+ITGB1)	LAMININ	ECM-Receptor	KEGG: hsa04512
1437	Proliferating stromal cell	Endothelia	LAMB1	ITGA2_ITGB1	0.008744896	0	LAMB1_ITGA2_ITGB1	LAMB1 - (ITGA2+ITGB1)	LAMININ	ECM-Receptor	KEGG: hsa04512
1438	Stromal cell	Endothelia	LAMB1	ITGA2_ITGB1	0.003916663	0	LAMB1_ITGA2_ITGB1	LAMB1 - (ITGA2+ITGB1)	LAMININ	ECM-Receptor	KEGG: hsa04512
1439	Smooth muscle cells	Endothelia	LAMB1	ITGA2_ITGB1	0.011105328	0	LAMB1_ITGA2_ITGB1	LAMB1 - (ITGA2+ITGB1)	LAMININ	ECM-Receptor	KEGG: hsa04512
1440	Endothelia	Unciliated epithelia	LAMB1	ITGA2_ITGB1	0.011011159	0	LAMB1_ITGA2_ITGB1	LAMB1 - (ITGA2+ITGB1)	LAMININ	ECM-Receptor	KEGG: hsa04512
1441	Unciliated epithelia	Unciliated epithelia	LAMB1	ITGA2_ITGB1	0.00325422	0	LAMB1_ITGA2_ITGB1	LAMB1 - (ITGA2+ITGB1)	LAMININ	ECM-Receptor	KEGG: hsa04512
1442	Ciliated epithelia	Unciliated epithelia	LAMB1	ITGA2_ITGB1	0.002589456	0	LAMB1_ITGA2_ITGB1	LAMB1 - (ITGA2+ITGB1)	LAMININ	ECM-Receptor	KEGG: hsa04512
1443	Proliferating stromal cell	Unciliated epithelia	LAMB1	ITGA2_ITGB1	0.01044622	0	LAMB1_ITGA2_ITGB1	LAMB1 - (ITGA2+ITGB1)	LAMININ	ECM-Receptor	KEGG: hsa04512
1444	Stromal cell	Unciliated epithelia	LAMB1	ITGA2_ITGB1	0.00468309	0	LAMB1_ITGA2_ITGB1	LAMB1 - (ITGA2+ITGB1)	LAMININ	ECM-Receptor	KEGG: hsa04512
1445	Smooth muscle cells	Unciliated epithelia	LAMB1	ITGA2_ITGB1	0.013259733	0	LAMB1_ITGA2_ITGB1	LAMB1 - (ITGA2+ITGB1)	LAMININ	ECM-Receptor	KEGG: hsa04512
1446	Endothelia	Ciliated epithelia	LAMB1	ITGA2_ITGB1	0.005331696	0	LAMB1_ITGA2_ITGB1	LAMB1 - (ITGA2+ITGB1)	LAMININ	ECM-Receptor	KEGG: hsa04512
1447	Unciliated epithelia	Ciliated epithelia	LAMB1	ITGA2_ITGB1	0.001569372	0	LAMB1_ITGA2_ITGB1	LAMB1 - (ITGA2+ITGB1)	LAMININ	ECM-Receptor	KEGG: hsa04512
1448	Ciliated epithelia	Ciliated epithelia	LAMB1	ITGA2_ITGB1	0.001248353	0	LAMB1_ITGA2_ITGB1	LAMB1 - (ITGA2+ITGB1)	LAMININ	ECM-Receptor	KEGG: hsa04512
1449	Proliferating stromal cell	Ciliated epithelia	LAMB1	ITGA2_ITGB1	0.005056657	0	LAMB1_ITGA2_ITGB1	LAMB1 - (ITGA2+ITGB1)	LAMININ	ECM-Receptor	KEGG: hsa04512
1450	Stromal cell	Ciliated epithelia	LAMB1	ITGA2_ITGB1	0.002260132	0	LAMB1_ITGA2_ITGB1	LAMB1 - (ITGA2+ITGB1)	LAMININ	ECM-Receptor	KEGG: hsa04512
1451	Smooth muscle cells	Ciliated epithelia	LAMB1	ITGA2_ITGB1	0.006428012	0	LAMB1_ITGA2_ITGB1	LAMB1 - (ITGA2+ITGB1)	LAMININ	ECM-Receptor	KEGG: hsa04512
1452	Endothelia	Endothelia	LAMB2	ITGA2_ITGB1	0.010878068	0	LAMB2_ITGA2_ITGB1	LAMB2 - (ITGA2+ITGB1)	LAMININ	ECM-Receptor	KEGG: hsa04512
1453	Unciliated epithelia	Endothelia	LAMB2	ITGA2_ITGB1	0.0023856	0	LAMB2_ITGA2_ITGB1	LAMB2 - (ITGA2+ITGB1)	LAMININ	ECM-Receptor	KEGG: hsa04512
1454	Ciliated epithelia	Endothelia	LAMB2	ITGA2_ITGB1	0.00166804	0	LAMB2_ITGA2_ITGB1	LAMB2 - (ITGA2+ITGB1)	LAMININ	ECM-Receptor	KEGG: hsa04512
1455	Proliferating stromal cell	Endothelia	LAMB2	ITGA2_ITGB1	0.008040762	0	LAMB2_ITGA2_ITGB1	LAMB2 - (ITGA2+ITGB1)	LAMININ	ECM-Receptor	KEGG: hsa04512
1456	Stromal cell	Endothelia	LAMB2	ITGA2_ITGB1	0.009342648	0	LAMB2_ITGA2_ITGB1	LAMB2 - (ITGA2+ITGB1)	LAMININ	ECM-Receptor	KEGG: hsa04512
1457	Smooth muscle cells	Endothelia	LAMB2	ITGA2_ITGB1	0.011572225	0	LAMB2_ITGA2_ITGB1	LAMB2 - (ITGA2+ITGB1)	LAMININ	ECM-Receptor	KEGG: hsa04512
1458	Endothelia	Unciliated epithelia	LAMB2	ITGA2_ITGB1	0.012988963	0	LAMB2_ITGA2_ITGB1	LAMB2 - (ITGA2+ITGB1)	LAMININ	ECM-Receptor	KEGG: hsa04512
1459	Unciliated epithelia	Unciliated epithelia	LAMB2	ITGA2_ITGB1	0.002853281	0	LAMB2_ITGA2_ITGB1	LAMB2 - (ITGA2+ITGB1)	LAMININ	ECM-Receptor	KEGG: hsa04512
1460	Ciliated epithelia	Unciliated epithelia	LAMB2	ITGA2_ITGB1	0.001995329	0	LAMB2_ITGA2_ITGB1	LAMB2 - (ITGA2+ITGB1)	LAMININ	ECM-Receptor	KEGG: hsa04512
1461	Proliferating stromal cell	Unciliated epithelia	LAMB2	ITGA2_ITGB1	0.009606424	0	LAMB2_ITGA2_ITGB1	LAMB2 - (ITGA2+ITGB1)	LAMININ	ECM-Receptor	KEGG: hsa04512
1462	Stromal cell	Unciliated epithelia	LAMB2	ITGA2_ITGB1	0.011158956	0	LAMB2_ITGA2_ITGB1	LAMB2 - (ITGA2+ITGB1)	LAMININ	ECM-Receptor	KEGG: hsa04512
1463	Smooth muscle cells	Unciliated epithelia	LAMB2	ITGA2_ITGB1	0.013815941	0	LAMB2_ITGA2_ITGB1	LAMB2 - (ITGA2+ITGB1)	LAMININ	ECM-Receptor	KEGG: hsa04512
1464	Endothelia	Ciliated epithelia	LAMB2	ITGA2_ITGB1	0.006295859	0	LAMB2_ITGA2_ITGB1	LAMB2 - (ITGA2+ITGB1)	LAMININ	ECM-Receptor	KEGG: hsa04512
1465	Unciliated epithelia	Ciliated epithelia	LAMB2	ITGA2_ITGB1	0.001375729	0	LAMB2_ITGA2_ITGB1	LAMB2 - (ITGA2+ITGB1)	LAMININ	ECM-Receptor	KEGG: hsa04512
1466	Ciliated epithelia	Ciliated epithelia	LAMB2	ITGA2_ITGB1	0.000961633	0	LAMB2_ITGA2_ITGB1	LAMB2 - (ITGA2+ITGB1)	LAMININ	ECM-Receptor	KEGG: hsa04512
1467	Proliferating stromal cell	Ciliated epithelia	LAMB2	ITGA2_ITGB1	0.004648106	0	LAMB2_ITGA2_ITGB1	LAMB2 - (ITGA2+ITGB1)	LAMININ	ECM-Receptor	KEGG: hsa04512
1468	Stromal cell	Ciliated epithelia	LAMB2	ITGA2_ITGB1	0.005403677	0	LAMB2_ITGA2_ITGB1	LAMB2 - (ITGA2+ITGB1)	LAMININ	ECM-Receptor	KEGG: hsa04512
1469	Smooth muscle cells	Ciliated epithelia	LAMB2	ITGA2_ITGB1	0.006699595	0	LAMB2_ITGA2_ITGB1	LAMB2 - (ITGA2+ITGB1)	LAMININ	ECM-Receptor	KEGG: hsa04512
1470	Unciliated epithelia	Endothelia	LAMB3	ITGA2_ITGB1	0.018057637	0	LAMB3_ITGA2_ITGB1	LAMB3 - (ITGA2+ITGB1)	LAMININ	ECM-Receptor	KEGG: hsa04512
1471	Ciliated epithelia	Endothelia	LAMB3	ITGA2_ITGB1	0.012635718	0	LAMB3_ITGA2_ITGB1	LAMB3 - (ITGA2+ITGB1)	LAMININ	ECM-Receptor	KEGG: hsa04512
1472	Unciliated epithelia	Unciliated epithelia	LAMB3	ITGA2_ITGB1	0.021531406	0	LAMB3_ITGA2_ITGB1	LAMB3 - (ITGA2+ITGB1)	LAMININ	ECM-Receptor	KEGG: hsa04512
1473	Ciliated epithelia	Unciliated epithelia	LAMB3	ITGA2_ITGB1	0.015082486	0	LAMB3_ITGA2_ITGB1	LAMB3 - (ITGA2+ITGB1)	LAMININ	ECM-Receptor	KEGG: hsa04512
1474	Unciliated epithelia	Ciliated epithelia	LAMB3	ITGA2_ITGB1	0.010483205	0	LAMB3_ITGA2_ITGB1	LAMB3 - (ITGA2+ITGB1)	LAMININ	ECM-Receptor	KEGG: hsa04512
1475	Ciliated epithelia	Ciliated epithelia	LAMB3	ITGA2_ITGB1	0.007318606	0	LAMB3_ITGA2_ITGB1	LAMB3 - (ITGA2+ITGB1)	LAMININ	ECM-Receptor	KEGG: hsa04512
1476	Endothelia	Endothelia	LAMC1	ITGA2_ITGB1	0.018631385	0	LAMC1_ITGA2_ITGB1	LAMC1 - (ITGA2+ITGB1)	LAMININ	ECM-Receptor	KEGG: hsa04512
1477	Unciliated epithelia	Endothelia	LAMC1	ITGA2_ITGB1	0.010111743	0	LAMC1_ITGA2_ITGB1	LAMC1 - (ITGA2+ITGB1)	LAMININ	ECM-Receptor	KEGG: hsa04512
1478	Ciliated epithelia	Endothelia	LAMC1	ITGA2_ITGB1	0.011640683	0	LAMC1_ITGA2_ITGB1	LAMC1 - (ITGA2+ITGB1)	LAMININ	ECM-Receptor	KEGG: hsa04512
1479	Proliferating stromal cell	Endothelia	LAMC1	ITGA2_ITGB1	0.016930626	0	LAMC1_ITGA2_ITGB1	LAMC1 - (ITGA2+ITGB1)	LAMININ	ECM-Receptor	KEGG: hsa04512
1480	Stromal cell	Endothelia	LAMC1	ITGA2_ITGB1	0.015058229	0	LAMC1_ITGA2_ITGB1	LAMC1 - (ITGA2+ITGB1)	LAMININ	ECM-Receptor	KEGG: hsa04512
1481	Smooth muscle cells	Endothelia	LAMC1	ITGA2_ITGB1	0.018341523	0	LAMC1_ITGA2_ITGB1	LAMC1 - (ITGA2+ITGB1)	LAMININ	ECM-Receptor	KEGG: hsa04512
1482	Endothelia	Unciliated epithelia	LAMC1	ITGA2_ITGB1	0.022213029	0	LAMC1_ITGA2_ITGB1	LAMC1 - (ITGA2+ITGB1)	LAMININ	ECM-Receptor	KEGG: hsa04512
1483	Unciliated epithelia	Unciliated epithelia	LAMC1	ITGA2_ITGB1	0.012075748	0	LAMC1_ITGA2_ITGB1	LAMC1 - (ITGA2+ITGB1)	LAMININ	ECM-Receptor	KEGG: hsa04512
1484	Ciliated epithelia	Unciliated epithelia	LAMC1	ITGA2_ITGB1	0.013897485	0	LAMC1_ITGA2_ITGB1	LAMC1 - (ITGA2+ITGB1)	LAMININ	ECM-Receptor	KEGG: hsa04512
1485	Proliferating stromal cell	Unciliated epithelia	LAMC1	ITGA2_ITGB1	0.020192048	0	LAMC1_ITGA2_ITGB1	LAMC1 - (ITGA2+ITGB1)	LAMININ	ECM-Receptor	KEGG: hsa04512
1486	Stromal cell	Unciliated epithelia	LAMC1	ITGA2_ITGB1	0.017965555	0	LAMC1_ITGA2_ITGB1	LAMC1 - (ITGA2+ITGB1)	LAMININ	ECM-Receptor	KEGG: hsa04512
1487	Smooth muscle cells	Unciliated epithelia	LAMC1	ITGA2_ITGB1	0.021868686	0	LAMC1_ITGA2_ITGB1	LAMC1 - (ITGA2+ITGB1)	LAMININ	ECM-Receptor	KEGG: hsa04512
1488	Endothelia	Ciliated epithelia	LAMC1	ITGA2_ITGB1	0.010818941	0	LAMC1_ITGA2_ITGB1	LAMC1 - (ITGA2+ITGB1)	LAMININ	ECM-Receptor	KEGG: hsa04512
1489	Unciliated epithelia	Ciliated epithelia	LAMC1	ITGA2_ITGB1	0.005850427	0	LAMC1_ITGA2_ITGB1	LAMC1 - (ITGA2+ITGB1)	LAMININ	ECM-Receptor	KEGG: hsa04512
1490	Ciliated epithelia	Ciliated epithelia	LAMC1	ITGA2_ITGB1	0.006739424	0	LAMC1_ITGA2_ITGB1	LAMC1 - (ITGA2+ITGB1)	LAMININ	ECM-Receptor	KEGG: hsa04512
1491	Proliferating stromal cell	Ciliated epithelia	LAMC1	ITGA2_ITGB1	0.009824199	0	LAMC1_ITGA2_ITGB1	LAMC1 - (ITGA2+ITGB1)	LAMININ	ECM-Receptor	KEGG: hsa04512
1492	Stromal cell	Ciliated epithelia	LAMC1	ITGA2_ITGB1	0.008730738	0	LAMC1_ITGA2_ITGB1	LAMC1 - (ITGA2+ITGB1)	LAMININ	ECM-Receptor	KEGG: hsa04512
1493	Smooth muscle cells	Ciliated epithelia	LAMC1	ITGA2_ITGB1	0.010649303	0	LAMC1_ITGA2_ITGB1	LAMC1 - (ITGA2+ITGB1)	LAMININ	ECM-Receptor	KEGG: hsa04512
1494	Unciliated epithelia	Endothelia	LAMC2	ITGA2_ITGB1	0.031175766	0	LAMC2_ITGA2_ITGB1	LAMC2 - (ITGA2+ITGB1)	LAMININ	ECM-Receptor	KEGG: hsa04512
1495	Ciliated epithelia	Endothelia	LAMC2	ITGA2_ITGB1	0.023920765	0	LAMC2_ITGA2_ITGB1	LAMC2 - (ITGA2+ITGB1)	LAMININ	ECM-Receptor	KEGG: hsa04512
1496	Unciliated epithelia	Unciliated epithelia	LAMC2	ITGA2_ITGB1	0.037077795	0	LAMC2_ITGA2_ITGB1	LAMC2 - (ITGA2+ITGB1)	LAMININ	ECM-Receptor	KEGG: hsa04512
1497	Ciliated epithelia	Unciliated epithelia	LAMC2	ITGA2_ITGB1	0.028489705	0	LAMC2_ITGA2_ITGB1	LAMC2 - (ITGA2+ITGB1)	LAMININ	ECM-Receptor	KEGG: hsa04512
1498	Unciliated epithelia	Ciliated epithelia	LAMC2	ITGA2_ITGB1	0.018200813	0	LAMC2_ITGA2_ITGB1	LAMC2 - (ITGA2+ITGB1)	LAMININ	ECM-Receptor	KEGG: hsa04512
1499	Ciliated epithelia	Ciliated epithelia	LAMC2	ITGA2_ITGB1	0.013921861	0	LAMC2_ITGA2_ITGB1	LAMC2 - (ITGA2+ITGB1)	LAMININ	ECM-Receptor	KEGG: hsa04512
1500	Proliferating stromal cell	Endothelia	LAMC3	ITGA2_ITGB1	0.002784379	0	LAMC3_ITGA2_ITGB1	LAMC3 - (ITGA2+ITGB1)	LAMININ	ECM-Receptor	KEGG: hsa04512
1501	Smooth muscle cells	Endothelia	LAMC3	ITGA2_ITGB1	0.006255721	0	LAMC3_ITGA2_ITGB1	LAMC3 - (ITGA2+ITGB1)	LAMININ	ECM-Receptor	KEGG: hsa04512
1502	Proliferating stromal cell	Unciliated epithelia	LAMC3	ITGA2_ITGB1	0.003329977	0	LAMC3_ITGA2_ITGB1	LAMC3 - (ITGA2+ITGB1)	LAMININ	ECM-Receptor	KEGG: hsa04512
1503	Smooth muscle cells	Unciliated epithelia	LAMC3	ITGA2_ITGB1	0.007476428	0	LAMC3_ITGA2_ITGB1	LAMC3 - (ITGA2+ITGB1)	LAMININ	ECM-Receptor	KEGG: hsa04512
1504	Proliferating stromal cell	Ciliated epithelia	LAMC3	ITGA2_ITGB1	0.001605969	0	LAMC3_ITGA2_ITGB1	LAMC3 - (ITGA2+ITGB1)	LAMININ	ECM-Receptor	KEGG: hsa04512
1505	Smooth muscle cells	Ciliated epithelia	LAMC3	ITGA2_ITGB1	0.003613488	0	LAMC3_ITGA2_ITGB1	LAMC3 - (ITGA2+ITGB1)	LAMININ	ECM-Receptor	KEGG: hsa04512
1506	Unciliated epithelia	Unciliated epithelia	LAMA3	ITGA3_ITGB1	0.000635226	0	LAMA3_ITGA3_ITGB1	LAMA3 - (ITGA3+ITGB1)	LAMININ	ECM-Receptor	KEGG: hsa04512
1507	Ciliated epithelia	Unciliated epithelia	LAMA3	ITGA3_ITGB1	0.001240344	0	LAMA3_ITGA3_ITGB1	LAMA3 - (ITGA3+ITGB1)	LAMININ	ECM-Receptor	KEGG: hsa04512
1508	Smooth muscle cells	Unciliated epithelia	LAMA3	ITGA3_ITGB1	0.001988644	0	LAMA3_ITGA3_ITGB1	LAMA3 - (ITGA3+ITGB1)	LAMININ	ECM-Receptor	KEGG: hsa04512
1509	Unciliated epithelia	Ciliated epithelia	LAMA3	ITGA3_ITGB1	0.000867957	0	LAMA3_ITGA3_ITGB1	LAMA3 - (ITGA3+ITGB1)	LAMININ	ECM-Receptor	KEGG: hsa04512
1510	Ciliated epithelia	Ciliated epithelia	LAMA3	ITGA3_ITGB1	0.001694398	0	LAMA3_ITGA3_ITGB1	LAMA3 - (ITGA3+ITGB1)	LAMININ	ECM-Receptor	KEGG: hsa04512
1511	Smooth muscle cells	Ciliated epithelia	LAMA3	ITGA3_ITGB1	0.002715886	0	LAMA3_ITGA3_ITGB1	LAMA3 - (ITGA3+ITGB1)	LAMININ	ECM-Receptor	KEGG: hsa04512
1512	Endothelia	Unciliated epithelia	LAMA4	ITGA3_ITGB1	0.008090674	0	LAMA4_ITGA3_ITGB1	LAMA4 - (ITGA3+ITGB1)	LAMININ	ECM-Receptor	KEGG: hsa04512
1513	Unciliated epithelia	Unciliated epithelia	LAMA4	ITGA3_ITGB1	0.000362521	0	LAMA4_ITGA3_ITGB1	LAMA4 - (ITGA3+ITGB1)	LAMININ	ECM-Receptor	KEGG: hsa04512
1514	Ciliated epithelia	Unciliated epithelia	LAMA4	ITGA3_ITGB1	0.000895429	0	LAMA4_ITGA3_ITGB1	LAMA4 - (ITGA3+ITGB1)	LAMININ	ECM-Receptor	KEGG: hsa04512
1515	Proliferating stromal cell	Unciliated epithelia	LAMA4	ITGA3_ITGB1	0.004421178	0	LAMA4_ITGA3_ITGB1	LAMA4 - (ITGA3+ITGB1)	LAMININ	ECM-Receptor	KEGG: hsa04512
1516	Stromal cell	Unciliated epithelia	LAMA4	ITGA3_ITGB1	0.002404361	0	LAMA4_ITGA3_ITGB1	LAMA4 - (ITGA3+ITGB1)	LAMININ	ECM-Receptor	KEGG: hsa04512
1517	Smooth muscle cells	Unciliated epithelia	LAMA4	ITGA3_ITGB1	0.007694116	0	LAMA4_ITGA3_ITGB1	LAMA4 - (ITGA3+ITGB1)	LAMININ	ECM-Receptor	KEGG: hsa04512
1518	Endothelia	Ciliated epithelia	LAMA4	ITGA3_ITGB1	0.01102476	0	LAMA4_ITGA3_ITGB1	LAMA4 - (ITGA3+ITGB1)	LAMININ	ECM-Receptor	KEGG: hsa04512
1519	Unciliated epithelia	Ciliated epithelia	LAMA4	ITGA3_ITGB1	0.000495389	0	LAMA4_ITGA3_ITGB1	LAMA4 - (ITGA3+ITGB1)	LAMININ	ECM-Receptor	KEGG: hsa04512
1520	Ciliated epithelia	Ciliated epithelia	LAMA4	ITGA3_ITGB1	0.001223375	0	LAMA4_ITGA3_ITGB1	LAMA4 - (ITGA3+ITGB1)	LAMININ	ECM-Receptor	KEGG: hsa04512
1521	Proliferating stromal cell	Ciliated epithelia	LAMA4	ITGA3_ITGB1	0.006032614	0	LAMA4_ITGA3_ITGB1	LAMA4 - (ITGA3+ITGB1)	LAMININ	ECM-Receptor	KEGG: hsa04512
1522	Stromal cell	Ciliated epithelia	LAMA4	ITGA3_ITGB1	0.003283129	0	LAMA4_ITGA3_ITGB1	LAMA4 - (ITGA3+ITGB1)	LAMININ	ECM-Receptor	KEGG: hsa04512
1523	Smooth muscle cells	Ciliated epithelia	LAMA4	ITGA3_ITGB1	0.01048591	0	LAMA4_ITGA3_ITGB1	LAMA4 - (ITGA3+ITGB1)	LAMININ	ECM-Receptor	KEGG: hsa04512
1524	Endothelia	Unciliated epithelia	LAMA5	ITGA3_ITGB1	0.004087855	0	LAMA5_ITGA3_ITGB1	LAMA5 - (ITGA3+ITGB1)	LAMININ	ECM-Receptor	KEGG: hsa04512
1525	Unciliated epithelia	Unciliated epithelia	LAMA5	ITGA3_ITGB1	0.00164411	0	LAMA5_ITGA3_ITGB1	LAMA5 - (ITGA3+ITGB1)	LAMININ	ECM-Receptor	KEGG: hsa04512
1526	Ciliated epithelia	Unciliated epithelia	LAMA5	ITGA3_ITGB1	0.001553425	0	LAMA5_ITGA3_ITGB1	LAMA5 - (ITGA3+ITGB1)	LAMININ	ECM-Receptor	KEGG: hsa04512
1527	Smooth muscle cells	Unciliated epithelia	LAMA5	ITGA3_ITGB1	0.001879248	0	LAMA5_ITGA3_ITGB1	LAMA5 - (ITGA3+ITGB1)	LAMININ	ECM-Receptor	KEGG: hsa04512
1528	Endothelia	Ciliated epithelia	LAMA5	ITGA3_ITGB1	0.005578481	0	LAMA5_ITGA3_ITGB1	LAMA5 - (ITGA3+ITGB1)	LAMININ	ECM-Receptor	KEGG: hsa04512
1529	Unciliated epithelia	Ciliated epithelia	LAMA5	ITGA3_ITGB1	0.00224564	0	LAMA5_ITGA3_ITGB1	LAMA5 - (ITGA3+ITGB1)	LAMININ	ECM-Receptor	KEGG: hsa04512
1530	Ciliated epithelia	Ciliated epithelia	LAMA5	ITGA3_ITGB1	0.002121846	0	LAMA5_ITGA3_ITGB1	LAMA5 - (ITGA3+ITGB1)	LAMININ	ECM-Receptor	KEGG: hsa04512
1531	Smooth muscle cells	Ciliated epithelia	LAMA5	ITGA3_ITGB1	0.002566587	0	LAMA5_ITGA3_ITGB1	LAMA5 - (ITGA3+ITGB1)	LAMININ	ECM-Receptor	KEGG: hsa04512
1532	Endothelia	Unciliated epithelia	LAMB1	ITGA3_ITGB1	0.005115874	0	LAMB1_ITGA3_ITGB1	LAMB1 - (ITGA3+ITGB1)	LAMININ	ECM-Receptor	KEGG: hsa04512
1533	Unciliated epithelia	Unciliated epithelia	LAMB1	ITGA3_ITGB1	0.001505615	0	LAMB1_ITGA3_ITGB1	LAMB1 - (ITGA3+ITGB1)	LAMININ	ECM-Receptor	KEGG: hsa04512
1534	Ciliated epithelia	Unciliated epithelia	LAMB1	ITGA3_ITGB1	0.001197622	0	LAMB1_ITGA3_ITGB1	LAMB1 - (ITGA3+ITGB1)	LAMININ	ECM-Receptor	KEGG: hsa04512
1535	Proliferating stromal cell	Unciliated epithelia	LAMB1	ITGA3_ITGB1	0.004851915	0	LAMB1_ITGA3_ITGB1	LAMB1 - (ITGA3+ITGB1)	LAMININ	ECM-Receptor	KEGG: hsa04512
1536	Stromal cell	Unciliated epithelia	LAMB1	ITGA3_ITGB1	0.002168374	0	LAMB1_ITGA3_ITGB1	LAMB1 - (ITGA3+ITGB1)	LAMININ	ECM-Receptor	KEGG: hsa04512
1537	Smooth muscle cells	Unciliated epithelia	LAMB1	ITGA3_ITGB1	0.006168088	0	LAMB1_ITGA3_ITGB1	LAMB1 - (ITGA3+ITGB1)	LAMININ	ECM-Receptor	KEGG: hsa04512
1538	Endothelia	Ciliated epithelia	LAMB1	ITGA3_ITGB1	0.006978738	0	LAMB1_ITGA3_ITGB1	LAMB1 - (ITGA3+ITGB1)	LAMININ	ECM-Receptor	KEGG: hsa04512
1539	Unciliated epithelia	Ciliated epithelia	LAMB1	ITGA3_ITGB1	0.002056578	0	LAMB1_ITGA3_ITGB1	LAMB1 - (ITGA3+ITGB1)	LAMININ	ECM-Receptor	KEGG: hsa04512
1540	Ciliated epithelia	Ciliated epithelia	LAMB1	ITGA3_ITGB1	0.001636063	0	LAMB1_ITGA3_ITGB1	LAMB1 - (ITGA3+ITGB1)	LAMININ	ECM-Receptor	KEGG: hsa04512
1541	Proliferating stromal cell	Ciliated epithelia	LAMB1	ITGA3_ITGB1	0.006619302	0	LAMB1_ITGA3_ITGB1	LAMB1 - (ITGA3+ITGB1)	LAMININ	ECM-Receptor	KEGG: hsa04512
1542	Stromal cell	Ciliated epithelia	LAMB1	ITGA3_ITGB1	0.002961147	0	LAMB1_ITGA3_ITGB1	LAMB1 - (ITGA3+ITGB1)	LAMININ	ECM-Receptor	KEGG: hsa04512
1543	Smooth muscle cells	Ciliated epithelia	LAMB1	ITGA3_ITGB1	0.008410859	0	LAMB1_ITGA3_ITGB1	LAMB1 - (ITGA3+ITGB1)	LAMININ	ECM-Receptor	KEGG: hsa04512
1544	Endothelia	Unciliated epithelia	LAMB2	ITGA3_ITGB1	0.006041246	0	LAMB2_ITGA3_ITGB1	LAMB2 - (ITGA3+ITGB1)	LAMININ	ECM-Receptor	KEGG: hsa04512
1545	Unciliated epithelia	Unciliated epithelia	LAMB2	ITGA3_ITGB1	0.001319829	0	LAMB2_ITGA3_ITGB1	LAMB2 - (ITGA3+ITGB1)	LAMININ	ECM-Receptor	KEGG: hsa04512
1546	Ciliated epithelia	Unciliated epithelia	LAMB2	ITGA3_ITGB1	0.000922543	0	LAMB2_ITGA3_ITGB1	LAMB2 - (ITGA3+ITGB1)	LAMININ	ECM-Receptor	KEGG: hsa04512
1547	Proliferating stromal cell	Unciliated epithelia	LAMB2	ITGA3_ITGB1	0.004459831	0	LAMB2_ITGA3_ITGB1	LAMB2 - (ITGA3+ITGB1)	LAMININ	ECM-Receptor	KEGG: hsa04512
1548	Stromal cell	Unciliated epithelia	LAMB2	ITGA3_ITGB1	0.005184957	0	LAMB2_ITGA3_ITGB1	LAMB2 - (ITGA3+ITGB1)	LAMININ	ECM-Receptor	KEGG: hsa04512
1549	Smooth muscle cells	Unciliated epithelia	LAMB2	ITGA3_ITGB1	0.00642876	0	LAMB2_ITGA3_ITGB1	LAMB2 - (ITGA3+ITGB1)	LAMININ	ECM-Receptor	KEGG: hsa04512
1550	Endothelia	Ciliated epithelia	LAMB2	ITGA3_ITGB1	0.008238279	0	LAMB2_ITGA3_ITGB1	LAMB2 - (ITGA3+ITGB1)	LAMININ	ECM-Receptor	KEGG: hsa04512
1551	Unciliated epithelia	Ciliated epithelia	LAMB2	ITGA3_ITGB1	0.001802928	0	LAMB2_ITGA3_ITGB1	LAMB2 - (ITGA3+ITGB1)	LAMININ	ECM-Receptor	KEGG: hsa04512
1552	Ciliated epithelia	Ciliated epithelia	LAMB2	ITGA3_ITGB1	0.001260407	0	LAMB2_ITGA3_ITGB1	LAMB2 - (ITGA3+ITGB1)	LAMININ	ECM-Receptor	KEGG: hsa04512
1553	Proliferating stromal cell	Ciliated epithelia	LAMB2	ITGA3_ITGB1	0.006085269	0	LAMB2_ITGA3_ITGB1	LAMB2 - (ITGA3+ITGB1)	LAMININ	ECM-Receptor	KEGG: hsa04512
1554	Stromal cell	Ciliated epithelia	LAMB2	ITGA3_ITGB1	0.007072797	0	LAMB2_ITGA3_ITGB1	LAMB2 - (ITGA3+ITGB1)	LAMININ	ECM-Receptor	KEGG: hsa04512
1555	Smooth muscle cells	Ciliated epithelia	LAMB2	ITGA3_ITGB1	0.008765478	0	LAMB2_ITGA3_ITGB1	LAMB2 - (ITGA3+ITGB1)	LAMININ	ECM-Receptor	KEGG: hsa04512
1556	Unciliated epithelia	Unciliated epithelia	LAMB3	ITGA3_ITGB1	0.010060965	0	LAMB3_ITGA3_ITGB1	LAMB3 - (ITGA3+ITGB1)	LAMININ	ECM-Receptor	KEGG: hsa04512
1557	Ciliated epithelia	Unciliated epithelia	LAMB3	ITGA3_ITGB1	0.007022924	0	LAMB3_ITGA3_ITGB1	LAMB3 - (ITGA3+ITGB1)	LAMININ	ECM-Receptor	KEGG: hsa04512
1558	Unciliated epithelia	Ciliated epithelia	LAMB3	ITGA3_ITGB1	0.013699709	0	LAMB3_ITGA3_ITGB1	LAMB3 - (ITGA3+ITGB1)	LAMININ	ECM-Receptor	KEGG: hsa04512
1559	Ciliated epithelia	Ciliated epithelia	LAMB3	ITGA3_ITGB1	0.009573528	0	LAMB3_ITGA3_ITGB1	LAMB3 - (ITGA3+ITGB1)	LAMININ	ECM-Receptor	KEGG: hsa04512
1560	Endothelia	Unciliated epithelia	LAMC1	ITGA3_ITGB1	0.01038332	0	LAMC1_ITGA3_ITGB1	LAMC1 - (ITGA3+ITGB1)	LAMININ	ECM-Receptor	KEGG: hsa04512
1561	Unciliated epithelia	Unciliated epithelia	LAMC1	ITGA3_ITGB1	0.005613726	0	LAMC1_ITGA3_ITGB1	LAMC1 - (ITGA3+ITGB1)	LAMININ	ECM-Receptor	KEGG: hsa04512
1562	Ciliated epithelia	Unciliated epithelia	LAMC1	ITGA3_ITGB1	0.006466989	0	LAMC1_ITGA3_ITGB1	LAMC1 - (ITGA3+ITGB1)	LAMININ	ECM-Receptor	KEGG: hsa04512
1563	Proliferating stromal cell	Unciliated epithelia	LAMC1	ITGA3_ITGB1	0.009428249	0	LAMC1_ITGA3_ITGB1	LAMC1 - (ITGA3+ITGB1)	LAMININ	ECM-Receptor	KEGG: hsa04512
1564	Stromal cell	Unciliated epithelia	LAMC1	ITGA3_ITGB1	0.008378486	0	LAMC1_ITGA3_ITGB1	LAMC1 - (ITGA3+ITGB1)	LAMININ	ECM-Receptor	KEGG: hsa04512
1565	Smooth muscle cells	Unciliated epithelia	LAMC1	ITGA3_ITGB1	0.010220443	0	LAMC1_ITGA3_ITGB1	LAMC1 - (ITGA3+ITGB1)	LAMININ	ECM-Receptor	KEGG: hsa04512
1566	Endothelia	Ciliated epithelia	LAMC1	ITGA3_ITGB1	0.014136985	0	LAMC1_ITGA3_ITGB1	LAMC1 - (ITGA3+ITGB1)	LAMININ	ECM-Receptor	KEGG: hsa04512
1567	Unciliated epithelia	Ciliated epithelia	LAMC1	ITGA3_ITGB1	0.00765648	0	LAMC1_ITGA3_ITGB1	LAMC1 - (ITGA3+ITGB1)	LAMININ	ECM-Receptor	KEGG: hsa04512
1568	Ciliated epithelia	Ciliated epithelia	LAMC1	ITGA3_ITGB1	0.00881748	0	LAMC1_ITGA3_ITGB1	LAMC1 - (ITGA3+ITGB1)	LAMININ	ECM-Receptor	KEGG: hsa04512
1569	Proliferating stromal cell	Ciliated epithelia	LAMC1	ITGA3_ITGB1	0.012841128	0	LAMC1_ITGA3_ITGB1	LAMC1 - (ITGA3+ITGB1)	LAMININ	ECM-Receptor	KEGG: hsa04512
1570	Stromal cell	Ciliated epithelia	LAMC1	ITGA3_ITGB1	0.011415746	0	LAMC1_ITGA3_ITGB1	LAMC1 - (ITGA3+ITGB1)	LAMININ	ECM-Receptor	KEGG: hsa04512
1571	Smooth muscle cells	Ciliated epithelia	LAMC1	ITGA3_ITGB1	0.013916054	0	LAMC1_ITGA3_ITGB1	LAMC1 - (ITGA3+ITGB1)	LAMININ	ECM-Receptor	KEGG: hsa04512
1572	Unciliated epithelia	Unciliated epithelia	LAMC2	ITGA3_ITGB1	0.017473214	0	LAMC2_ITGA3_ITGB1	LAMC2 - (ITGA3+ITGB1)	LAMININ	ECM-Receptor	KEGG: hsa04512
1573	Ciliated epithelia	Unciliated epithelia	LAMC2	ITGA3_ITGB1	0.01336299	0	LAMC2_ITGA3_ITGB1	LAMC2 - (ITGA3+ITGB1)	LAMININ	ECM-Receptor	KEGG: hsa04512
1574	Unciliated epithelia	Ciliated epithelia	LAMC2	ITGA3_ITGB1	0.023728485	0	LAMC2_ITGA3_ITGB1	LAMC2 - (ITGA3+ITGB1)	LAMININ	ECM-Receptor	KEGG: hsa04512
1575	Ciliated epithelia	Ciliated epithelia	LAMC2	ITGA3_ITGB1	0.018174051	0	LAMC2_ITGA3_ITGB1	LAMC2 - (ITGA3+ITGB1)	LAMININ	ECM-Receptor	KEGG: hsa04512
1576	Proliferating stromal cell	Unciliated epithelia	LAMC3	ITGA3_ITGB1	0.001540728	0	LAMC3_ITGA3_ITGB1	LAMC3 - (ITGA3+ITGB1)	LAMININ	ECM-Receptor	KEGG: hsa04512
1577	Smooth muscle cells	Unciliated epithelia	LAMC3	ITGA3_ITGB1	0.003466975	0	LAMC3_ITGA3_ITGB1	LAMC3 - (ITGA3+ITGB1)	LAMININ	ECM-Receptor	KEGG: hsa04512
1578	Proliferating stromal cell	Ciliated epithelia	LAMC3	ITGA3_ITGB1	0.002104513	0	LAMC3_ITGA3_ITGB1	LAMC3 - (ITGA3+ITGB1)	LAMININ	ECM-Receptor	KEGG: hsa04512
1579	Smooth muscle cells	Ciliated epithelia	LAMC3	ITGA3_ITGB1	0.004732275	0	LAMC3_ITGA3_ITGB1	LAMC3 - (ITGA3+ITGB1)	LAMININ	ECM-Receptor	KEGG: hsa04512
1580	NK cells	Unciliated epithelia	THBS1	ITGA3_ITGB1	0.002197728	0	THBS1_ITGA3_ITGB1	THBS1 - (ITGA3+ITGB1)	THBS	ECM-Receptor	KEGG: hsa04512
1581	Macrophages	Unciliated epithelia	THBS1	ITGA3_ITGB1	0.003958186	0	THBS1_ITGA3_ITGB1	THBS1 - (ITGA3+ITGB1)	THBS	ECM-Receptor	KEGG: hsa04512
1582	Endothelia	Unciliated epithelia	THBS1	ITGA3_ITGB1	0.0113445	0	THBS1_ITGA3_ITGB1	THBS1 - (ITGA3+ITGB1)	THBS	ECM-Receptor	KEGG: hsa04512
1583	Unciliated epithelia	Unciliated epithelia	THBS1	ITGA3_ITGB1	0.003341999	0	THBS1_ITGA3_ITGB1	THBS1 - (ITGA3+ITGB1)	THBS	ECM-Receptor	KEGG: hsa04512
1584	Ciliated epithelia	Unciliated epithelia	THBS1	ITGA3_ITGB1	0.009892134	0	THBS1_ITGA3_ITGB1	THBS1 - (ITGA3+ITGB1)	THBS	ECM-Receptor	KEGG: hsa04512
1585	Proliferating stromal cell	Unciliated epithelia	THBS1	ITGA3_ITGB1	0.007483943	0	THBS1_ITGA3_ITGB1	THBS1 - (ITGA3+ITGB1)	THBS	ECM-Receptor	KEGG: hsa04512
1586	Stromal cell	Unciliated epithelia	THBS1	ITGA3_ITGB1	0.01014572	0	THBS1_ITGA3_ITGB1	THBS1 - (ITGA3+ITGB1)	THBS	ECM-Receptor	KEGG: hsa04512
1587	Smooth muscle cells	Unciliated epithelia	THBS1	ITGA3_ITGB1	0.019551601	0	THBS1_ITGA3_ITGB1	THBS1 - (ITGA3+ITGB1)	THBS	ECM-Receptor	KEGG: hsa04512
1588	NK cells	Ciliated epithelia	THBS1	ITGA3_ITGB1	0.003001201	0	THBS1_ITGA3_ITGB1	THBS1 - (ITGA3+ITGB1)	THBS	ECM-Receptor	KEGG: hsa04512
1589	Macrophages	Ciliated epithelia	THBS1	ITGA3_ITGB1	0.005401786	0	THBS1_ITGA3_ITGB1	THBS1 - (ITGA3+ITGB1)	THBS	ECM-Receptor	KEGG: hsa04512
1590	Endothelia	Ciliated epithelia	THBS1	ITGA3_ITGB1	0.01544022	0	THBS1_ITGA3_ITGB1	THBS1 - (ITGA3+ITGB1)	THBS	ECM-Receptor	KEGG: hsa04512
1591	Unciliated epithelia	Ciliated epithelia	THBS1	ITGA3_ITGB1	0.004561897	0	THBS1_ITGA3_ITGB1	THBS1 - (ITGA3+ITGB1)	THBS	ECM-Receptor	KEGG: hsa04512
1592	Ciliated epithelia	Ciliated epithelia	THBS1	ITGA3_ITGB1	0.013470648	0	THBS1_ITGA3_ITGB1	THBS1 - (ITGA3+ITGB1)	THBS	ECM-Receptor	KEGG: hsa04512
1593	Proliferating stromal cell	Ciliated epithelia	THBS1	ITGA3_ITGB1	0.010200261	0	THBS1_ITGA3_ITGB1	THBS1 - (ITGA3+ITGB1)	THBS	ECM-Receptor	KEGG: hsa04512
1594	Stromal cell	Ciliated epithelia	THBS1	ITGA3_ITGB1	0.01381469	0	THBS1_ITGA3_ITGB1	THBS1 - (ITGA3+ITGB1)	THBS	ECM-Receptor	KEGG: hsa04512
1595	Smooth muscle cells	Ciliated epithelia	THBS1	ITGA3_ITGB1	0.026530827	0	THBS1_ITGA3_ITGB1	THBS1 - (ITGA3+ITGB1)	THBS	ECM-Receptor	KEGG: hsa04512
1596	Proliferating stromal cell	Unciliated epithelia	THBS2	ITGA3_ITGB1	0.000954814	0	THBS2_ITGA3_ITGB1	THBS2 - (ITGA3+ITGB1)	THBS	ECM-Receptor	KEGG: hsa04512
1597	Stromal cell	Unciliated epithelia	THBS2	ITGA3_ITGB1	0.002181502	0	THBS2_ITGA3_ITGB1	THBS2 - (ITGA3+ITGB1)	THBS	ECM-Receptor	KEGG: hsa04512
1598	Smooth muscle cells	Unciliated epithelia	THBS2	ITGA3_ITGB1	0.006742843	0	THBS2_ITGA3_ITGB1	THBS2 - (ITGA3+ITGB1)	THBS	ECM-Receptor	KEGG: hsa04512
1599	Proliferating stromal cell	Ciliated epithelia	THBS2	ITGA3_ITGB1	0.001304481	0	THBS2_ITGA3_ITGB1	THBS2 - (ITGA3+ITGB1)	THBS	ECM-Receptor	KEGG: hsa04512
1600	Stromal cell	Ciliated epithelia	THBS2	ITGA3_ITGB1	0.00297906	0	THBS2_ITGA3_ITGB1	THBS2 - (ITGA3+ITGB1)	THBS	ECM-Receptor	KEGG: hsa04512
1601	Smooth muscle cells	Ciliated epithelia	THBS2	ITGA3_ITGB1	0.009192668	0	THBS2_ITGA3_ITGB1	THBS2 - (ITGA3+ITGB1)	THBS	ECM-Receptor	KEGG: hsa04512
1602	Proliferating stromal cell	Unciliated epithelia	THBS3	ITGA3_ITGB1	0.001009847	0	THBS3_ITGA3_ITGB1	THBS3 - (ITGA3+ITGB1)	THBS	ECM-Receptor	KEGG: hsa04512
1603	Proliferating stromal cell	Ciliated epithelia	THBS3	ITGA3_ITGB1	0.00137964	0	THBS3_ITGA3_ITGB1	THBS3 - (ITGA3+ITGB1)	THBS	ECM-Receptor	KEGG: hsa04512
1604	T cells	Unciliated epithelia	COL1A1	ITGA3_ITGB1	0.004954803	0	COL1A1_ITGA3_ITGB1	COL1A1 - (ITGA3+ITGB1)	COLLAGEN	ECM-Receptor	KEGG: hsa04512
1605	NK cells	Unciliated epithelia	COL1A1	ITGA3_ITGB1	0.019554155	0	COL1A1_ITGA3_ITGB1	COL1A1 - (ITGA3+ITGB1)	COLLAGEN	ECM-Receptor	KEGG: hsa04512
1606	Macrophages	Unciliated epithelia	COL1A1	ITGA3_ITGB1	0.009708516	0	COL1A1_ITGA3_ITGB1	COL1A1 - (ITGA3+ITGB1)	COLLAGEN	ECM-Receptor	KEGG: hsa04512
1607	Endothelia	Unciliated epithelia	COL1A1	ITGA3_ITGB1	0.008524794	0	COL1A1_ITGA3_ITGB1	COL1A1 - (ITGA3+ITGB1)	COLLAGEN	ECM-Receptor	KEGG: hsa04512
1608	Unciliated epithelia	Unciliated epithelia	COL1A1	ITGA3_ITGB1	0.01089283	0	COL1A1_ITGA3_ITGB1	COL1A1 - (ITGA3+ITGB1)	COLLAGEN	ECM-Receptor	KEGG: hsa04512
1609	Ciliated epithelia	Unciliated epithelia	COL1A1	ITGA3_ITGB1	0.0079963	0	COL1A1_ITGA3_ITGB1	COL1A1 - (ITGA3+ITGB1)	COLLAGEN	ECM-Receptor	KEGG: hsa04512
1610	Proliferating stromal cell	Unciliated epithelia	COL1A1	ITGA3_ITGB1	0.052946521	0	COL1A1_ITGA3_ITGB1	COL1A1 - (ITGA3+ITGB1)	COLLAGEN	ECM-Receptor	KEGG: hsa04512
1611	Stromal cell	Unciliated epithelia	COL1A1	ITGA3_ITGB1	0.052441081	0	COL1A1_ITGA3_ITGB1	COL1A1 - (ITGA3+ITGB1)	COLLAGEN	ECM-Receptor	KEGG: hsa04512
1612	Smooth muscle cells	Unciliated epithelia	COL1A1	ITGA3_ITGB1	0.049267965	0	COL1A1_ITGA3_ITGB1	COL1A1 - (ITGA3+ITGB1)	COLLAGEN	ECM-Receptor	KEGG: hsa04512
1613	T cells	Ciliated epithelia	COL1A1	ITGA3_ITGB1	0.006759414	0	COL1A1_ITGA3_ITGB1	COL1A1 - (ITGA3+ITGB1)	COLLAGEN	ECM-Receptor	KEGG: hsa04512
1614	NK cells	Ciliated epithelia	COL1A1	ITGA3_ITGB1	0.026534268	0	COL1A1_ITGA3_ITGB1	COL1A1 - (ITGA3+ITGB1)	COLLAGEN	ECM-Receptor	KEGG: hsa04512
1615	Macrophages	Ciliated epithelia	COL1A1	ITGA3_ITGB1	0.013221493	0	COL1A1_ITGA3_ITGB1	COL1A1 - (ITGA3+ITGB1)	COLLAGEN	ECM-Receptor	KEGG: hsa04512
1616	Endothelia	Ciliated epithelia	COL1A1	ITGA3_ITGB1	0.011614471	0	COL1A1_ITGA3_ITGB1	COL1A1 - (ITGA3+ITGB1)	COLLAGEN	ECM-Receptor	KEGG: hsa04512
1617	Unciliated epithelia	Ciliated epithelia	COL1A1	ITGA3_ITGB1	0.014827929	0	COL1A1_ITGA3_ITGB1	COL1A1 - (ITGA3+ITGB1)	COLLAGEN	ECM-Receptor	KEGG: hsa04512
1618	Ciliated epithelia	Ciliated epithelia	COL1A1	ITGA3_ITGB1	0.010896538	0	COL1A1_ITGA3_ITGB1	COL1A1 - (ITGA3+ITGB1)	COLLAGEN	ECM-Receptor	KEGG: hsa04512
1619	Proliferating stromal cell	Ciliated epithelia	COL1A1	ITGA3_ITGB1	0.070983491	0	COL1A1_ITGA3_ITGB1	COL1A1 - (ITGA3+ITGB1)	COLLAGEN	ECM-Receptor	KEGG: hsa04512
1620	Stromal cell	Ciliated epithelia	COL1A1	ITGA3_ITGB1	0.070318651	0	COL1A1_ITGA3_ITGB1	COL1A1 - (ITGA3+ITGB1)	COLLAGEN	ECM-Receptor	KEGG: hsa04512
1621	Smooth muscle cells	Ciliated epithelia	COL1A1	ITGA3_ITGB1	0.0661393	0	COL1A1_ITGA3_ITGB1	COL1A1 - (ITGA3+ITGB1)	COLLAGEN	ECM-Receptor	KEGG: hsa04512
1622	T cells	Unciliated epithelia	COL1A2	ITGA3_ITGB1	0.004244537	0	COL1A2_ITGA3_ITGB1	COL1A2 - (ITGA3+ITGB1)	COLLAGEN	ECM-Receptor	KEGG: hsa04512
1623	NK cells	Unciliated epithelia	COL1A2	ITGA3_ITGB1	0.014164864	0	COL1A2_ITGA3_ITGB1	COL1A2 - (ITGA3+ITGB1)	COLLAGEN	ECM-Receptor	KEGG: hsa04512
1624	Macrophages	Unciliated epithelia	COL1A2	ITGA3_ITGB1	0.004225931	0	COL1A2_ITGA3_ITGB1	COL1A2 - (ITGA3+ITGB1)	COLLAGEN	ECM-Receptor	KEGG: hsa04512
1625	Endothelia	Unciliated epithelia	COL1A2	ITGA3_ITGB1	0.003606586	0	COL1A2_ITGA3_ITGB1	COL1A2 - (ITGA3+ITGB1)	COLLAGEN	ECM-Receptor	KEGG: hsa04512
1626	Unciliated epithelia	Unciliated epithelia	COL1A2	ITGA3_ITGB1	0.018391909	0	COL1A2_ITGA3_ITGB1	COL1A2 - (ITGA3+ITGB1)	COLLAGEN	ECM-Receptor	KEGG: hsa04512
1627	Ciliated epithelia	Unciliated epithelia	COL1A2	ITGA3_ITGB1	0.012598772	0	COL1A2_ITGA3_ITGB1	COL1A2 - (ITGA3+ITGB1)	COLLAGEN	ECM-Receptor	KEGG: hsa04512
1628	Proliferating stromal cell	Unciliated epithelia	COL1A2	ITGA3_ITGB1	0.044309227	0	COL1A2_ITGA3_ITGB1	COL1A2 - (ITGA3+ITGB1)	COLLAGEN	ECM-Receptor	KEGG: hsa04512
1629	Stromal cell	Unciliated epithelia	COL1A2	ITGA3_ITGB1	0.044243603	0	COL1A2_ITGA3_ITGB1	COL1A2 - (ITGA3+ITGB1)	COLLAGEN	ECM-Receptor	KEGG: hsa04512
1630	Smooth muscle cells	Unciliated epithelia	COL1A2	ITGA3_ITGB1	0.045578077	0	COL1A2_ITGA3_ITGB1	COL1A2 - (ITGA3+ITGB1)	COLLAGEN	ECM-Receptor	KEGG: hsa04512
1631	T cells	Ciliated epithelia	COL1A2	ITGA3_ITGB1	0.005791965	0	COL1A2_ITGA3_ITGB1	COL1A2 - (ITGA3+ITGB1)	COLLAGEN	ECM-Receptor	KEGG: hsa04512
1632	NK cells	Ciliated epithelia	COL1A2	ITGA3_ITGB1	0.019258987	0	COL1A2_ITGA3_ITGB1	COL1A2 - (ITGA3+ITGB1)	COLLAGEN	ECM-Receptor	KEGG: hsa04512
1633	Macrophages	Ciliated epithelia	COL1A2	ITGA3_ITGB1	0.005766615	0	COL1A2_ITGA3_ITGB1	COL1A2 - (ITGA3+ITGB1)	COLLAGEN	ECM-Receptor	KEGG: hsa04512
1634	Endothelia	Ciliated epithelia	COL1A2	ITGA3_ITGB1	0.004922586	0	COL1A2_ITGA3_ITGB1	COL1A2 - (ITGA3+ITGB1)	COLLAGEN	ECM-Receptor	KEGG: hsa04512
1635	Unciliated epithelia	Ciliated epithelia	COL1A2	ITGA3_ITGB1	0.024967709	0	COL1A2_ITGA3_ITGB1	COL1A2 - (ITGA3+ITGB1)	COLLAGEN	ECM-Receptor	KEGG: hsa04512
1636	Ciliated epithelia	Ciliated epithelia	COL1A2	ITGA3_ITGB1	0.017139473	0	COL1A2_ITGA3_ITGB1	COL1A2 - (ITGA3+ITGB1)	COLLAGEN	ECM-Receptor	KEGG: hsa04512
1637	Proliferating stromal cell	Ciliated epithelia	COL1A2	ITGA3_ITGB1	0.059588921	0	COL1A2_ITGA3_ITGB1	COL1A2 - (ITGA3+ITGB1)	COLLAGEN	ECM-Receptor	KEGG: hsa04512
1638	Stromal cell	Ciliated epithelia	COL1A2	ITGA3_ITGB1	0.059502076	0	COL1A2_ITGA3_ITGB1	COL1A2 - (ITGA3+ITGB1)	COLLAGEN	ECM-Receptor	KEGG: hsa04512
1639	Smooth muscle cells	Ciliated epithelia	COL1A2	ITGA3_ITGB1	0.061267273	0	COL1A2_ITGA3_ITGB1	COL1A2 - (ITGA3+ITGB1)	COLLAGEN	ECM-Receptor	KEGG: hsa04512
1640	NK cells	Unciliated epithelia	COL4A1	ITGA3_ITGB1	0.001823305	0	COL4A1_ITGA3_ITGB1	COL4A1 - (ITGA3+ITGB1)	COLLAGEN	ECM-Receptor	KEGG: hsa04512
1641	Endothelia	Unciliated epithelia	COL4A1	ITGA3_ITGB1	0.029348979	0	COL4A1_ITGA3_ITGB1	COL4A1 - (ITGA3+ITGB1)	COLLAGEN	ECM-Receptor	KEGG: hsa04512
1642	Unciliated epithelia	Unciliated epithelia	COL4A1	ITGA3_ITGB1	0.007851998	0	COL4A1_ITGA3_ITGB1	COL4A1 - (ITGA3+ITGB1)	COLLAGEN	ECM-Receptor	KEGG: hsa04512
1643	Ciliated epithelia	Unciliated epithelia	COL4A1	ITGA3_ITGB1	0.001416944	0	COL4A1_ITGA3_ITGB1	COL4A1 - (ITGA3+ITGB1)	COLLAGEN	ECM-Receptor	KEGG: hsa04512
1644	Proliferating stromal cell	Unciliated epithelia	COL4A1	ITGA3_ITGB1	0.012380285	0	COL4A1_ITGA3_ITGB1	COL4A1 - (ITGA3+ITGB1)	COLLAGEN	ECM-Receptor	KEGG: hsa04512
1645	Stromal cell	Unciliated epithelia	COL4A1	ITGA3_ITGB1	0.01064754	0	COL4A1_ITGA3_ITGB1	COL4A1 - (ITGA3+ITGB1)	COLLAGEN	ECM-Receptor	KEGG: hsa04512
1646	Smooth muscle cells	Unciliated epithelia	COL4A1	ITGA3_ITGB1	0.035161278	0	COL4A1_ITGA3_ITGB1	COL4A1 - (ITGA3+ITGB1)	COLLAGEN	ECM-Receptor	KEGG: hsa04512
1647	NK cells	Ciliated epithelia	COL4A1	ITGA3_ITGB1	0.002490233	0	COL4A1_ITGA3_ITGB1	COL4A1 - (ITGA3+ITGB1)	COLLAGEN	ECM-Receptor	KEGG: hsa04512
1648	Endothelia	Ciliated epithelia	COL4A1	ITGA3_ITGB1	0.039683965	0	COL4A1_ITGA3_ITGB1	COL4A1 - (ITGA3+ITGB1)	COLLAGEN	ECM-Receptor	KEGG: hsa04512
1649	Unciliated epithelia	Ciliated epithelia	COL4A1	ITGA3_ITGB1	0.010700463	0	COL4A1_ITGA3_ITGB1	COL4A1 - (ITGA3+ITGB1)	COLLAGEN	ECM-Receptor	KEGG: hsa04512
1650	Ciliated epithelia	Ciliated epithelia	COL4A1	ITGA3_ITGB1	0.001935522	0	COL4A1_ITGA3_ITGB1	COL4A1 - (ITGA3+ITGB1)	COLLAGEN	ECM-Receptor	KEGG: hsa04512
1651	Proliferating stromal cell	Ciliated epithelia	COL4A1	ITGA3_ITGB1	0.016843584	0	COL4A1_ITGA3_ITGB1	COL4A1 - (ITGA3+ITGB1)	COLLAGEN	ECM-Receptor	KEGG: hsa04512
1652	Stromal cell	Ciliated epithelia	COL4A1	ITGA3_ITGB1	0.014495324	0	COL4A1_ITGA3_ITGB1	COL4A1 - (ITGA3+ITGB1)	COLLAGEN	ECM-Receptor	KEGG: hsa04512
1653	Smooth muscle cells	Ciliated epithelia	COL4A1	ITGA3_ITGB1	0.047442974	0	COL4A1_ITGA3_ITGB1	COL4A1 - (ITGA3+ITGB1)	COLLAGEN	ECM-Receptor	KEGG: hsa04512
1654	NK cells	Unciliated epithelia	COL4A2	ITGA3_ITGB1	0.002199072	0	COL4A2_ITGA3_ITGB1	COL4A2 - (ITGA3+ITGB1)	COLLAGEN	ECM-Receptor	KEGG: hsa04512
1655	Endothelia	Unciliated epithelia	COL4A2	ITGA3_ITGB1	0.025972768	0	COL4A2_ITGA3_ITGB1	COL4A2 - (ITGA3+ITGB1)	COLLAGEN	ECM-Receptor	KEGG: hsa04512
1656	Unciliated epithelia	Unciliated epithelia	COL4A2	ITGA3_ITGB1	0.006218979	0	COL4A2_ITGA3_ITGB1	COL4A2 - (ITGA3+ITGB1)	COLLAGEN	ECM-Receptor	KEGG: hsa04512
1657	Ciliated epithelia	Unciliated epithelia	COL4A2	ITGA3_ITGB1	0.001552901	0	COL4A2_ITGA3_ITGB1	COL4A2 - (ITGA3+ITGB1)	COLLAGEN	ECM-Receptor	KEGG: hsa04512
1658	Proliferating stromal cell	Unciliated epithelia	COL4A2	ITGA3_ITGB1	0.014530146	0	COL4A2_ITGA3_ITGB1	COL4A2 - (ITGA3+ITGB1)	COLLAGEN	ECM-Receptor	KEGG: hsa04512
1659	Stromal cell	Unciliated epithelia	COL4A2	ITGA3_ITGB1	0.014740197	0	COL4A2_ITGA3_ITGB1	COL4A2 - (ITGA3+ITGB1)	COLLAGEN	ECM-Receptor	KEGG: hsa04512
1660	Smooth muscle cells	Unciliated epithelia	COL4A2	ITGA3_ITGB1	0.033703037	0	COL4A2_ITGA3_ITGB1	COL4A2 - (ITGA3+ITGB1)	COLLAGEN	ECM-Receptor	KEGG: hsa04512
1661	NK cells	Ciliated epithelia	COL4A2	ITGA3_ITGB1	0.003003035	0	COL4A2_ITGA3_ITGB1	COL4A2 - (ITGA3+ITGB1)	COLLAGEN	ECM-Receptor	KEGG: hsa04512
1662	Endothelia	Ciliated epithelia	COL4A2	ITGA3_ITGB1	0.035161919	0	COL4A2_ITGA3_ITGB1	COL4A2 - (ITGA3+ITGB1)	COLLAGEN	ECM-Receptor	KEGG: hsa04512
1663	Unciliated epithelia	Ciliated epithelia	COL4A2	ITGA3_ITGB1	0.008480098	0	COL4A2_ITGA3_ITGB1	COL4A2 - (ITGA3+ITGB1)	COLLAGEN	ECM-Receptor	KEGG: hsa04512
1664	Ciliated epithelia	Ciliated epithelia	COL4A2	ITGA3_ITGB1	0.002121132	0	COL4A2_ITGA3_ITGB1	COL4A2 - (ITGA3+ITGB1)	COLLAGEN	ECM-Receptor	KEGG: hsa04512
1665	Proliferating stromal cell	Ciliated epithelia	COL4A2	ITGA3_ITGB1	0.019753004	0	COL4A2_ITGA3_ITGB1	COL4A2 - (ITGA3+ITGB1)	COLLAGEN	ECM-Receptor	KEGG: hsa04512
1666	Stromal cell	Ciliated epithelia	COL4A2	ITGA3_ITGB1	0.020037023	0	COL4A2_ITGA3_ITGB1	COL4A2 - (ITGA3+ITGB1)	COLLAGEN	ECM-Receptor	KEGG: hsa04512
1667	Smooth muscle cells	Ciliated epithelia	COL4A2	ITGA3_ITGB1	0.045499396	0	COL4A2_ITGA3_ITGB1	COL4A2 - (ITGA3+ITGB1)	COLLAGEN	ECM-Receptor	KEGG: hsa04512
1668	NK cells	Unciliated epithelia	COL6A1	ITGA3_ITGB1	0.005728468	0	COL6A1_ITGA3_ITGB1	COL6A1 - (ITGA3+ITGB1)	COLLAGEN	ECM-Receptor	KEGG: hsa04512
1669	Macrophages	Unciliated epithelia	COL6A1	ITGA3_ITGB1	0.002705003	0	COL6A1_ITGA3_ITGB1	COL6A1 - (ITGA3+ITGB1)	COLLAGEN	ECM-Receptor	KEGG: hsa04512
1670	Endothelia	Unciliated epithelia	COL6A1	ITGA3_ITGB1	0.008692919	0	COL6A1_ITGA3_ITGB1	COL6A1 - (ITGA3+ITGB1)	COLLAGEN	ECM-Receptor	KEGG: hsa04512
1671	Unciliated epithelia	Unciliated epithelia	COL6A1	ITGA3_ITGB1	0.003480606	0	COL6A1_ITGA3_ITGB1	COL6A1 - (ITGA3+ITGB1)	COLLAGEN	ECM-Receptor	KEGG: hsa04512
1672	Ciliated epithelia	Unciliated epithelia	COL6A1	ITGA3_ITGB1	0.001864337	0	COL6A1_ITGA3_ITGB1	COL6A1 - (ITGA3+ITGB1)	COLLAGEN	ECM-Receptor	KEGG: hsa04512
1673	Proliferating stromal cell	Unciliated epithelia	COL6A1	ITGA3_ITGB1	0.027554587	0	COL6A1_ITGA3_ITGB1	COL6A1 - (ITGA3+ITGB1)	COLLAGEN	ECM-Receptor	KEGG: hsa04512
1674	Stromal cell	Unciliated epithelia	COL6A1	ITGA3_ITGB1	0.028721466	0	COL6A1_ITGA3_ITGB1	COL6A1 - (ITGA3+ITGB1)	COLLAGEN	ECM-Receptor	KEGG: hsa04512
1675	Smooth muscle cells	Unciliated epithelia	COL6A1	ITGA3_ITGB1	0.030126408	0	COL6A1_ITGA3_ITGB1	COL6A1 - (ITGA3+ITGB1)	COLLAGEN	ECM-Receptor	KEGG: hsa04512
1676	NK cells	Ciliated epithelia	COL6A1	ITGA3_ITGB1	0.007812647	0	COL6A1_ITGA3_ITGB1	COL6A1 - (ITGA3+ITGB1)	COLLAGEN	ECM-Receptor	KEGG: hsa04512
1677	Macrophages	Ciliated epithelia	COL6A1	ITGA3_ITGB1	0.003693246	0	COL6A1_ITGA3_ITGB1	COL6A1 - (ITGA3+ITGB1)	COLLAGEN	ECM-Receptor	KEGG: hsa04512
1678	Endothelia	Ciliated epithelia	COL6A1	ITGA3_ITGB1	0.011842802	0	COL6A1_ITGA3_ITGB1	COL6A1 - (ITGA3+ITGB1)	COLLAGEN	ECM-Receptor	KEGG: hsa04512
1679	Unciliated epithelia	Ciliated epithelia	COL6A1	ITGA3_ITGB1	0.004750856	0	COL6A1_ITGA3_ITGB1	COL6A1 - (ITGA3+ITGB1)	COLLAGEN	ECM-Receptor	KEGG: hsa04512
1680	Ciliated epithelia	Ciliated epithelia	COL6A1	ITGA3_ITGB1	0.002546236	0	COL6A1_ITGA3_ITGB1	COL6A1 - (ITGA3+ITGB1)	COLLAGEN	ECM-Receptor	KEGG: hsa04512
1681	Proliferating stromal cell	Ciliated epithelia	COL6A1	ITGA3_ITGB1	0.037281964	0	COL6A1_ITGA3_ITGB1	COL6A1 - (ITGA3+ITGB1)	COLLAGEN	ECM-Receptor	KEGG: hsa04512
1682	Stromal cell	Ciliated epithelia	COL6A1	ITGA3_ITGB1	0.038844322	0	COL6A1_ITGA3_ITGB1	COL6A1 - (ITGA3+ITGB1)	COLLAGEN	ECM-Receptor	KEGG: hsa04512
1683	Smooth muscle cells	Ciliated epithelia	COL6A1	ITGA3_ITGB1	0.040723674	0	COL6A1_ITGA3_ITGB1	COL6A1 - (ITGA3+ITGB1)	COLLAGEN	ECM-Receptor	KEGG: hsa04512
1684	NK cells	Unciliated epithelia	COL6A2	ITGA3_ITGB1	0.006567926	0	COL6A2_ITGA3_ITGB1	COL6A2 - (ITGA3+ITGB1)	COLLAGEN	ECM-Receptor	KEGG: hsa04512
1685	Macrophages	Unciliated epithelia	COL6A2	ITGA3_ITGB1	0.003016276	0	COL6A2_ITGA3_ITGB1	COL6A2 - (ITGA3+ITGB1)	COLLAGEN	ECM-Receptor	KEGG: hsa04512
1686	Endothelia	Unciliated epithelia	COL6A2	ITGA3_ITGB1	0.020695428	0	COL6A2_ITGA3_ITGB1	COL6A2 - (ITGA3+ITGB1)	COLLAGEN	ECM-Receptor	KEGG: hsa04512
1687	Unciliated epithelia	Unciliated epithelia	COL6A2	ITGA3_ITGB1	0.003217939	0	COL6A2_ITGA3_ITGB1	COL6A2 - (ITGA3+ITGB1)	COLLAGEN	ECM-Receptor	KEGG: hsa04512
1688	Ciliated epithelia	Unciliated epithelia	COL6A2	ITGA3_ITGB1	0.001360803	0	COL6A2_ITGA3_ITGB1	COL6A2 - (ITGA3+ITGB1)	COLLAGEN	ECM-Receptor	KEGG: hsa04512
1689	Proliferating stromal cell	Unciliated epithelia	COL6A2	ITGA3_ITGB1	0.031253979	0	COL6A2_ITGA3_ITGB1	COL6A2 - (ITGA3+ITGB1)	COLLAGEN	ECM-Receptor	KEGG: hsa04512
1690	Stromal cell	Unciliated epithelia	COL6A2	ITGA3_ITGB1	0.032963935	0	COL6A2_ITGA3_ITGB1	COL6A2 - (ITGA3+ITGB1)	COLLAGEN	ECM-Receptor	KEGG: hsa04512
1691	Smooth muscle cells	Unciliated epithelia	COL6A2	ITGA3_ITGB1	0.037287377	0	COL6A2_ITGA3_ITGB1	COL6A2 - (ITGA3+ITGB1)	COLLAGEN	ECM-Receptor	KEGG: hsa04512
1692	NK cells	Ciliated epithelia	COL6A2	ITGA3_ITGB1	0.008954773	0	COL6A2_ITGA3_ITGB1	COL6A2 - (ITGA3+ITGB1)	COLLAGEN	ECM-Receptor	KEGG: hsa04512
1693	Macrophages	Ciliated epithelia	COL6A2	ITGA3_ITGB1	0.00411777	0	COL6A2_ITGA3_ITGB1	COL6A2 - (ITGA3+ITGB1)	COLLAGEN	ECM-Receptor	KEGG: hsa04512
1694	Endothelia	Ciliated epithelia	COL6A2	ITGA3_ITGB1	0.02807127	0	COL6A2_ITGA3_ITGB1	COL6A2 - (ITGA3+ITGB1)	COLLAGEN	ECM-Receptor	KEGG: hsa04512
1695	Unciliated epithelia	Ciliated epithelia	COL6A2	ITGA3_ITGB1	0.004392752	0	COL6A2_ITGA3_ITGB1	COL6A2 - (ITGA3+ITGB1)	COLLAGEN	ECM-Receptor	KEGG: hsa04512
1696	Ciliated epithelia	Ciliated epithelia	COL6A2	ITGA3_ITGB1	0.001858872	0	COL6A2_ITGA3_ITGB1	COL6A2 - (ITGA3+ITGB1)	COLLAGEN	ECM-Receptor	KEGG: hsa04512
1697	Proliferating stromal cell	Ciliated epithelia	COL6A2	ITGA3_ITGB1	0.042230609	0	COL6A2_ITGA3_ITGB1	COL6A2 - (ITGA3+ITGB1)	COLLAGEN	ECM-Receptor	KEGG: hsa04512
1698	Stromal cell	Ciliated epithelia	COL6A2	ITGA3_ITGB1	0.044513519	0	COL6A2_ITGA3_ITGB1	COL6A2 - (ITGA3+ITGB1)	COLLAGEN	ECM-Receptor	KEGG: hsa04512
1699	Smooth muscle cells	Ciliated epithelia	COL6A2	ITGA3_ITGB1	0.050273017	0	COL6A2_ITGA3_ITGB1	COL6A2 - (ITGA3+ITGB1)	COLLAGEN	ECM-Receptor	KEGG: hsa04512
1700	NK cells	Unciliated epithelia	COL6A3	ITGA3_ITGB1	0.002382645	0	COL6A3_ITGA3_ITGB1	COL6A3 - (ITGA3+ITGB1)	COLLAGEN	ECM-Receptor	KEGG: hsa04512
1701	Proliferating stromal cell	Unciliated epithelia	COL6A3	ITGA3_ITGB1	0.017729648	0	COL6A3_ITGA3_ITGB1	COL6A3 - (ITGA3+ITGB1)	COLLAGEN	ECM-Receptor	KEGG: hsa04512
1702	Stromal cell	Unciliated epithelia	COL6A3	ITGA3_ITGB1	0.01591523	0	COL6A3_ITGA3_ITGB1	COL6A3 - (ITGA3+ITGB1)	COLLAGEN	ECM-Receptor	KEGG: hsa04512
1703	Smooth muscle cells	Unciliated epithelia	COL6A3	ITGA3_ITGB1	0.022956078	0	COL6A3_ITGA3_ITGB1	COL6A3 - (ITGA3+ITGB1)	COLLAGEN	ECM-Receptor	KEGG: hsa04512
1704	NK cells	Ciliated epithelia	COL6A3	ITGA3_ITGB1	0.003253503	0	COL6A3_ITGA3_ITGB1	COL6A3 - (ITGA3+ITGB1)	COLLAGEN	ECM-Receptor	KEGG: hsa04512
1705	Proliferating stromal cell	Ciliated epithelia	COL6A3	ITGA3_ITGB1	0.024074472	0	COL6A3_ITGA3_ITGB1	COL6A3 - (ITGA3+ITGB1)	COLLAGEN	ECM-Receptor	KEGG: hsa04512
1706	Stromal cell	Ciliated epithelia	COL6A3	ITGA3_ITGB1	0.021625031	0	COL6A3_ITGA3_ITGB1	COL6A3 - (ITGA3+ITGB1)	COLLAGEN	ECM-Receptor	KEGG: hsa04512
1707	Smooth muscle cells	Ciliated epithelia	COL6A3	ITGA3_ITGB1	0.031112018	0	COL6A3_ITGA3_ITGB1	COL6A3 - (ITGA3+ITGB1)	COLLAGEN	ECM-Receptor	KEGG: hsa04512
1708	Unciliated epithelia	Unciliated epithelia	COL9A2	ITGA3_ITGB1	0.001187121	0	COL9A2_ITGA3_ITGB1	COL9A2 - (ITGA3+ITGB1)	COLLAGEN	ECM-Receptor	KEGG: hsa04512
1709	Unciliated epithelia	Ciliated epithelia	COL9A2	ITGA3_ITGB1	0.001621724	0	COL9A2_ITGA3_ITGB1	COL9A2 - (ITGA3+ITGB1)	COLLAGEN	ECM-Receptor	KEGG: hsa04512
1710	Unciliated epithelia	Endothelia	LAMA3	ITGA6_ITGB1	0.002053074	0	LAMA3_ITGA6_ITGB1	LAMA3 - (ITGA6+ITGB1)	LAMININ	ECM-Receptor	KEGG: hsa04512
1711	Ciliated epithelia	Endothelia	LAMA3	ITGA6_ITGB1	0.004003423	0	LAMA3_ITGA6_ITGB1	LAMA3 - (ITGA6+ITGB1)	LAMININ	ECM-Receptor	KEGG: hsa04512
1712	Smooth muscle cells	Endothelia	LAMA3	ITGA6_ITGB1	0.006407997	0	LAMA3_ITGA6_ITGB1	LAMA3 - (ITGA6+ITGB1)	LAMININ	ECM-Receptor	KEGG: hsa04512
1713	Unciliated epithelia	Unciliated epithelia	LAMA3	ITGA6_ITGB1	0.001778121	0	LAMA3_ITGA6_ITGB1	LAMA3 - (ITGA6+ITGB1)	LAMININ	ECM-Receptor	KEGG: hsa04512
1714	Ciliated epithelia	Unciliated epithelia	LAMA3	ITGA6_ITGB1	0.003468183	0	LAMA3_ITGA6_ITGB1	LAMA3 - (ITGA6+ITGB1)	LAMININ	ECM-Receptor	KEGG: hsa04512
1715	Smooth muscle cells	Unciliated epithelia	LAMA3	ITGA6_ITGB1	0.005553068	0	LAMA3_ITGA6_ITGB1	LAMA3 - (ITGA6+ITGB1)	LAMININ	ECM-Receptor	KEGG: hsa04512
1716	Unciliated epithelia	Ciliated epithelia	LAMA3	ITGA6_ITGB1	0.001455811	0	LAMA3_ITGA6_ITGB1	LAMA3 - (ITGA6+ITGB1)	LAMININ	ECM-Receptor	KEGG: hsa04512
1717	Ciliated epithelia	Ciliated epithelia	LAMA3	ITGA6_ITGB1	0.002840395	0	LAMA3_ITGA6_ITGB1	LAMA3 - (ITGA6+ITGB1)	LAMININ	ECM-Receptor	KEGG: hsa04512
1718	Smooth muscle cells	Ciliated epithelia	LAMA3	ITGA6_ITGB1	0.004549611	0	LAMA3_ITGA6_ITGB1	LAMA3 - (ITGA6+ITGB1)	LAMININ	ECM-Receptor	KEGG: hsa04512
1719	Unciliated epithelia	Proliferating stromal cell	LAMA3	ITGA6_ITGB1	0.001806593	0	LAMA3_ITGA6_ITGB1	LAMA3 - (ITGA6+ITGB1)	LAMININ	ECM-Receptor	KEGG: hsa04512
1720	Ciliated epithelia	Proliferating stromal cell	LAMA3	ITGA6_ITGB1	0.003523621	0	LAMA3_ITGA6_ITGB1	LAMA3 - (ITGA6+ITGB1)	LAMININ	ECM-Receptor	KEGG: hsa04512
1721	Smooth muscle cells	Proliferating stromal cell	LAMA3	ITGA6_ITGB1	0.005641643	0	LAMA3_ITGA6_ITGB1	LAMA3 - (ITGA6+ITGB1)	LAMININ	ECM-Receptor	KEGG: hsa04512
1722	Unciliated epithelia	Stromal cell	LAMA3	ITGA6_ITGB1	0.000883326	0	LAMA3_ITGA6_ITGB1	LAMA3 - (ITGA6+ITGB1)	LAMININ	ECM-Receptor	KEGG: hsa04512
1723	Ciliated epithelia	Stromal cell	LAMA3	ITGA6_ITGB1	0.001724376	0	LAMA3_ITGA6_ITGB1	LAMA3 - (ITGA6+ITGB1)	LAMININ	ECM-Receptor	KEGG: hsa04512
1724	Smooth muscle cells	Stromal cell	LAMA3	ITGA6_ITGB1	0.002763885	0	LAMA3_ITGA6_ITGB1	LAMA3 - (ITGA6+ITGB1)	LAMININ	ECM-Receptor	KEGG: hsa04512
1725	Endothelia	Endothelia	LAMA4	ITGA6_ITGB1	0.025721051	0	LAMA4_ITGA6_ITGB1	LAMA4 - (ITGA6+ITGB1)	LAMININ	ECM-Receptor	KEGG: hsa04512
1726	Proliferating stromal cell	Endothelia	LAMA4	ITGA6_ITGB1	0.014169589	0	LAMA4_ITGA6_ITGB1	LAMA4 - (ITGA6+ITGB1)	LAMININ	ECM-Receptor	KEGG: hsa04512
1727	Stromal cell	Endothelia	LAMA4	ITGA6_ITGB1	0.007740395	0	LAMA4_ITGA6_ITGB1	LAMA4 - (ITGA6+ITGB1)	LAMININ	ECM-Receptor	KEGG: hsa04512
1728	Smooth muscle cells	Endothelia	LAMA4	ITGA6_ITGB1	0.024481681	0	LAMA4_ITGA6_ITGB1	LAMA4 - (ITGA6+ITGB1)	LAMININ	ECM-Receptor	KEGG: hsa04512
1729	Endothelia	Unciliated epithelia	LAMA4	ITGA6_ITGB1	0.022347407	0	LAMA4_ITGA6_ITGB1	LAMA4 - (ITGA6+ITGB1)	LAMININ	ECM-Receptor	KEGG: hsa04512
1730	Proliferating stromal cell	Unciliated epithelia	LAMA4	ITGA6_ITGB1	0.012291951	0	LAMA4_ITGA6_ITGB1	LAMA4 - (ITGA6+ITGB1)	LAMININ	ECM-Receptor	KEGG: hsa04512
1731	Stromal cell	Unciliated epithelia	LAMA4	ITGA6_ITGB1	0.006708903	0	LAMA4_ITGA6_ITGB1	LAMA4 - (ITGA6+ITGB1)	LAMININ	ECM-Receptor	KEGG: hsa04512
1732	Smooth muscle cells	Unciliated epithelia	LAMA4	ITGA6_ITGB1	0.021267048	0	LAMA4_ITGA6_ITGB1	LAMA4 - (ITGA6+ITGB1)	LAMININ	ECM-Receptor	KEGG: hsa04512
1733	Endothelia	Ciliated epithelia	LAMA4	ITGA6_ITGB1	0.018365205	0	LAMA4_ITGA6_ITGB1	LAMA4 - (ITGA6+ITGB1)	LAMININ	ECM-Receptor	KEGG: hsa04512
1734	Proliferating stromal cell	Ciliated epithelia	LAMA4	ITGA6_ITGB1	0.010083103	0	LAMA4_ITGA6_ITGB1	LAMA4 - (ITGA6+ITGB1)	LAMININ	ECM-Receptor	KEGG: hsa04512
1735	Stromal cell	Ciliated epithelia	LAMA4	ITGA6_ITGB1	0.005497738	0	LAMA4_ITGA6_ITGB1	LAMA4 - (ITGA6+ITGB1)	LAMININ	ECM-Receptor	KEGG: hsa04512
1736	Smooth muscle cells	Ciliated epithelia	LAMA4	ITGA6_ITGB1	0.017473919	0	LAMA4_ITGA6_ITGB1	LAMA4 - (ITGA6+ITGB1)	LAMININ	ECM-Receptor	KEGG: hsa04512
1737	Endothelia	Proliferating stromal cell	LAMA4	ITGA6_ITGB1	0.022697748	0	LAMA4_ITGA6_ITGB1	LAMA4 - (ITGA6+ITGB1)	LAMININ	ECM-Receptor	KEGG: hsa04512
1738	Proliferating stromal cell	Proliferating stromal cell	LAMA4	ITGA6_ITGB1	0.012486666	0	LAMA4_ITGA6_ITGB1	LAMA4 - (ITGA6+ITGB1)	LAMININ	ECM-Receptor	KEGG: hsa04512
1739	Stromal cell	Proliferating stromal cell	LAMA4	ITGA6_ITGB1	0.006815788	0	LAMA4_ITGA6_ITGB1	LAMA4 - (ITGA6+ITGB1)	LAMININ	ECM-Receptor	KEGG: hsa04512
1740	Smooth muscle cells	Proliferating stromal cell	LAMA4	ITGA6_ITGB1	0.021600826	0	LAMA4_ITGA6_ITGB1	LAMA4 - (ITGA6+ITGB1)	LAMININ	ECM-Receptor	KEGG: hsa04512
1741	Endothelia	Stromal cell	LAMA4	ITGA6_ITGB1	0.011217957	0	LAMA4_ITGA6_ITGB1	LAMA4 - (ITGA6+ITGB1)	LAMININ	ECM-Receptor	KEGG: hsa04512
1742	Proliferating stromal cell	Stromal cell	LAMA4	ITGA6_ITGB1	0.006138871	0	LAMA4_ITGA6_ITGB1	LAMA4 - (ITGA6+ITGB1)	LAMININ	ECM-Receptor	KEGG: hsa04512
1743	Stromal cell	Stromal cell	LAMA4	ITGA6_ITGB1	0.003341121	0	LAMA4_ITGA6_ITGB1	LAMA4 - (ITGA6+ITGB1)	LAMININ	ECM-Receptor	KEGG: hsa04512
1744	Smooth muscle cells	Stromal cell	LAMA4	ITGA6_ITGB1	0.010669766	0	LAMA4_ITGA6_ITGB1	LAMA4 - (ITGA6+ITGB1)	LAMININ	ECM-Receptor	KEGG: hsa04512
1745	Endothelia	Endothelia	LAMA5	ITGA6_ITGB1	0.013110988	0	LAMA5_ITGA6_ITGB1	LAMA5 - (ITGA6+ITGB1)	LAMININ	ECM-Receptor	KEGG: hsa04512
1746	Unciliated epithelia	Endothelia	LAMA5	ITGA6_ITGB1	0.005301874	0	LAMA5_ITGA6_ITGB1	LAMA5 - (ITGA6+ITGB1)	LAMININ	ECM-Receptor	KEGG: hsa04512
1747	Ciliated epithelia	Endothelia	LAMA5	ITGA6_ITGB1	0.005010448	0	LAMA5_ITGA6_ITGB1	LAMA5 - (ITGA6+ITGB1)	LAMININ	ECM-Receptor	KEGG: hsa04512
1748	Smooth muscle cells	Endothelia	LAMA5	ITGA6_ITGB1	0.006056968	0	LAMA5_ITGA6_ITGB1	LAMA5 - (ITGA6+ITGB1)	LAMININ	ECM-Receptor	KEGG: hsa04512
1749	Endothelia	Unciliated epithelia	LAMA5	ITGA6_ITGB1	0.011372009	0	LAMA5_ITGA6_ITGB1	LAMA5 - (ITGA6+ITGB1)	LAMININ	ECM-Receptor	KEGG: hsa04512
1750	Unciliated epithelia	Unciliated epithelia	LAMA5	ITGA6_ITGB1	0.004593837	0	LAMA5_ITGA6_ITGB1	LAMA5 - (ITGA6+ITGB1)	LAMININ	ECM-Receptor	KEGG: hsa04512
1751	Ciliated epithelia	Unciliated epithelia	LAMA5	ITGA6_ITGB1	0.004341159	0	LAMA5_ITGA6_ITGB1	LAMA5 - (ITGA6+ITGB1)	LAMININ	ECM-Receptor	KEGG: hsa04512
1752	Smooth muscle cells	Unciliated epithelia	LAMA5	ITGA6_ITGB1	0.005248624	0	LAMA5_ITGA6_ITGB1	LAMA5 - (ITGA6+ITGB1)	LAMININ	ECM-Receptor	KEGG: hsa04512
1753	Endothelia	Ciliated epithelia	LAMA5	ITGA6_ITGB1	0.009326913	0	LAMA5_ITGA6_ITGB1	LAMA5 - (ITGA6+ITGB1)	LAMININ	ECM-Receptor	KEGG: hsa04512
1754	Unciliated epithelia	Ciliated epithelia	LAMA5	ITGA6_ITGB1	0.00376306	0	LAMA5_ITGA6_ITGB1	LAMA5 - (ITGA6+ITGB1)	LAMININ	ECM-Receptor	KEGG: hsa04512
1755	Ciliated epithelia	Ciliated epithelia	LAMA5	ITGA6_ITGB1	0.003555915	0	LAMA5_ITGA6_ITGB1	LAMA5 - (ITGA6+ITGB1)	LAMININ	ECM-Receptor	KEGG: hsa04512
1756	Smooth muscle cells	Ciliated epithelia	LAMA5	ITGA6_ITGB1	0.004299943	0	LAMA5_ITGA6_ITGB1	LAMA5 - (ITGA6+ITGB1)	LAMININ	ECM-Receptor	KEGG: hsa04512
1757	Endothelia	Proliferating stromal cell	LAMA5	ITGA6_ITGB1	0.011552321	0	LAMA5_ITGA6_ITGB1	LAMA5 - (ITGA6+ITGB1)	LAMININ	ECM-Receptor	KEGG: hsa04512
1758	Unciliated epithelia	Proliferating stromal cell	LAMA5	ITGA6_ITGB1	0.004667184	0	LAMA5_ITGA6_ITGB1	LAMA5 - (ITGA6+ITGB1)	LAMININ	ECM-Receptor	KEGG: hsa04512
1759	Ciliated epithelia	Proliferating stromal cell	LAMA5	ITGA6_ITGB1	0.004410489	0	LAMA5_ITGA6_ITGB1	LAMA5 - (ITGA6+ITGB1)	LAMININ	ECM-Receptor	KEGG: hsa04512
1760	Smooth muscle cells	Proliferating stromal cell	LAMA5	ITGA6_ITGB1	0.005332369	0	LAMA5_ITGA6_ITGB1	LAMA5 - (ITGA6+ITGB1)	LAMININ	ECM-Receptor	KEGG: hsa04512
1761	Endothelia	Stromal cell	LAMA5	ITGA6_ITGB1	0.005676785	0	LAMA5_ITGA6_ITGB1	LAMA5 - (ITGA6+ITGB1)	LAMININ	ECM-Receptor	KEGG: hsa04512
1762	Unciliated epithelia	Stromal cell	LAMA5	ITGA6_ITGB1	0.002285347	0	LAMA5_ITGA6_ITGB1	LAMA5 - (ITGA6+ITGB1)	LAMININ	ECM-Receptor	KEGG: hsa04512
1763	Ciliated epithelia	Stromal cell	LAMA5	ITGA6_ITGB1	0.00215937	0	LAMA5_ITGA6_ITGB1	LAMA5 - (ITGA6+ITGB1)	LAMININ	ECM-Receptor	KEGG: hsa04512
1764	Smooth muscle cells	Stromal cell	LAMA5	ITGA6_ITGB1	0.002611955	0	LAMA5_ITGA6_ITGB1	LAMA5 - (ITGA6+ITGB1)	LAMININ	ECM-Receptor	KEGG: hsa04512
1765	Endothelia	Endothelia	LAMB1	ITGA6_ITGB1	0.016370856	0	LAMB1_ITGA6_ITGB1	LAMB1 - (ITGA6+ITGB1)	LAMININ	ECM-Receptor	KEGG: hsa04512
1766	Unciliated epithelia	Endothelia	LAMB1	ITGA6_ITGB1	0.004856759	0	LAMB1_ITGA6_ITGB1	LAMB1 - (ITGA6+ITGB1)	LAMININ	ECM-Receptor	KEGG: hsa04512
1767	Ciliated epithelia	Endothelia	LAMB1	ITGA6_ITGB1	0.003865901	0	LAMB1_ITGA6_ITGB1	LAMB1 - (ITGA6+ITGB1)	LAMININ	ECM-Receptor	KEGG: hsa04512
1768	Proliferating stromal cell	Endothelia	LAMB1	ITGA6_ITGB1	0.015535252	0	LAMB1_ITGA6_ITGB1	LAMB1 - (ITGA6+ITGB1)	LAMININ	ECM-Receptor	KEGG: hsa04512
1769	Stromal cell	Endothelia	LAMB1	ITGA6_ITGB1	0.006984343	0	LAMB1_ITGA6_ITGB1	LAMB1 - (ITGA6+ITGB1)	LAMININ	ECM-Receptor	KEGG: hsa04512
1770	Smooth muscle cells	Endothelia	LAMB1	ITGA6_ITGB1	0.019692133	0	LAMB1_ITGA6_ITGB1	LAMB1 - (ITGA6+ITGB1)	LAMININ	ECM-Receptor	KEGG: hsa04512
1771	Endothelia	Unciliated epithelia	LAMB1	ITGA6_ITGB1	0.014205728	0	LAMB1_ITGA6_ITGB1	LAMB1 - (ITGA6+ITGB1)	LAMININ	ECM-Receptor	KEGG: hsa04512
1772	Unciliated epithelia	Unciliated epithelia	LAMB1	ITGA6_ITGB1	0.004207913	0	LAMB1_ITGA6_ITGB1	LAMB1 - (ITGA6+ITGB1)	LAMININ	ECM-Receptor	KEGG: hsa04512
1773	Ciliated epithelia	Unciliated epithelia	LAMB1	ITGA6_ITGB1	0.003348985	0.04	LAMB1_ITGA6_ITGB1	LAMB1 - (ITGA6+ITGB1)	LAMININ	ECM-Receptor	KEGG: hsa04512
1774	Proliferating stromal cell	Unciliated epithelia	LAMB1	ITGA6_ITGB1	0.013479122	0	LAMB1_ITGA6_ITGB1	LAMB1 - (ITGA6+ITGB1)	LAMININ	ECM-Receptor	KEGG: hsa04512
1775	Stromal cell	Unciliated epithelia	LAMB1	ITGA6_ITGB1	0.006052989	0	LAMB1_ITGA6_ITGB1	LAMB1 - (ITGA6+ITGB1)	LAMININ	ECM-Receptor	KEGG: hsa04512
1776	Smooth muscle cells	Unciliated epithelia	LAMB1	ITGA6_ITGB1	0.017095383	0	LAMB1_ITGA6_ITGB1	LAMB1 - (ITGA6+ITGB1)	LAMININ	ECM-Receptor	KEGG: hsa04512
1777	Endothelia	Ciliated epithelia	LAMB1	ITGA6_ITGB1	0.011657036	0	LAMB1_ITGA6_ITGB1	LAMB1 - (ITGA6+ITGB1)	LAMININ	ECM-Receptor	KEGG: hsa04512
1778	Unciliated epithelia	Ciliated epithelia	LAMB1	ITGA6_ITGB1	0.003446687	0.04	LAMB1_ITGA6_ITGB1	LAMB1 - (ITGA6+ITGB1)	LAMININ	ECM-Receptor	KEGG: hsa04512
1779	Proliferating stromal cell	Ciliated epithelia	LAMB1	ITGA6_ITGB1	0.01105933	0	LAMB1_ITGA6_ITGB1	LAMB1 - (ITGA6+ITGB1)	LAMININ	ECM-Receptor	KEGG: hsa04512
1780	Stromal cell	Ciliated epithelia	LAMB1	ITGA6_ITGB1	0.004959645	0	LAMB1_ITGA6_ITGB1	LAMB1 - (ITGA6+ITGB1)	LAMININ	ECM-Receptor	KEGG: hsa04512
1781	Smooth muscle cells	Ciliated epithelia	LAMB1	ITGA6_ITGB1	0.014035631	0	LAMB1_ITGA6_ITGB1	LAMB1 - (ITGA6+ITGB1)	LAMININ	ECM-Receptor	KEGG: hsa04512
1782	Endothelia	Proliferating stromal cell	LAMB1	ITGA6_ITGB1	0.014430315	0	LAMB1_ITGA6_ITGB1	LAMB1 - (ITGA6+ITGB1)	LAMININ	ECM-Receptor	KEGG: hsa04512
1783	Unciliated epithelia	Proliferating stromal cell	LAMB1	ITGA6_ITGB1	0.004275124	0	LAMB1_ITGA6_ITGB1	LAMB1 - (ITGA6+ITGB1)	LAMININ	ECM-Receptor	KEGG: hsa04512
1784	Ciliated epithelia	Proliferating stromal cell	LAMB1	ITGA6_ITGB1	0.003402524	0.03	LAMB1_ITGA6_ITGB1	LAMB1 - (ITGA6+ITGB1)	LAMININ	ECM-Receptor	KEGG: hsa04512
1785	Proliferating stromal cell	Proliferating stromal cell	LAMB1	ITGA6_ITGB1	0.013692381	0	LAMB1_ITGA6_ITGB1	LAMB1 - (ITGA6+ITGB1)	LAMININ	ECM-Receptor	KEGG: hsa04512
1786	Stromal cell	Proliferating stromal cell	LAMB1	ITGA6_ITGB1	0.006149489	0	LAMB1_ITGA6_ITGB1	LAMB1 - (ITGA6+ITGB1)	LAMININ	ECM-Receptor	KEGG: hsa04512
1787	Smooth muscle cells	Proliferating stromal cell	LAMB1	ITGA6_ITGB1	0.01736485	0	LAMB1_ITGA6_ITGB1	LAMB1 - (ITGA6+ITGB1)	LAMININ	ECM-Receptor	KEGG: hsa04512
1788	Endothelia	Stromal cell	LAMB1	ITGA6_ITGB1	0.007101542	0	LAMB1_ITGA6_ITGB1	LAMB1 - (ITGA6+ITGB1)	LAMININ	ECM-Receptor	KEGG: hsa04512
1789	Proliferating stromal cell	Stromal cell	LAMB1	ITGA6_ITGB1	0.006735823	0	LAMB1_ITGA6_ITGB1	LAMB1 - (ITGA6+ITGB1)	LAMININ	ECM-Receptor	KEGG: hsa04512
1790	Stromal cell	Stromal cell	LAMB1	ITGA6_ITGB1	0.003013468	0	LAMB1_ITGA6_ITGB1	LAMB1 - (ITGA6+ITGB1)	LAMININ	ECM-Receptor	KEGG: hsa04512
1791	Smooth muscle cells	Stromal cell	LAMB1	ITGA6_ITGB1	0.008558647	0	LAMB1_ITGA6_ITGB1	LAMB1 - (ITGA6+ITGB1)	LAMININ	ECM-Receptor	KEGG: hsa04512
1792	Endothelia	Endothelia	LAMB2	ITGA6_ITGB1	0.01929258	0	LAMB2_ITGA6_ITGB1	LAMB2 - (ITGA6+ITGB1)	LAMININ	ECM-Receptor	KEGG: hsa04512
1793	Unciliated epithelia	Endothelia	LAMB2	ITGA6_ITGB1	0.00425922	0.01	LAMB2_ITGA6_ITGB1	LAMB2 - (ITGA6+ITGB1)	LAMININ	ECM-Receptor	KEGG: hsa04512
1794	Proliferating stromal cell	Endothelia	LAMB2	ITGA6_ITGB1	0.014292245	0	LAMB2_ITGA6_ITGB1	LAMB2 - (ITGA6+ITGB1)	LAMININ	ECM-Receptor	KEGG: hsa04512
1795	Stromal cell	Endothelia	LAMB2	ITGA6_ITGB1	0.016589387	0	LAMB2_ITGA6_ITGB1	LAMB2 - (ITGA6+ITGB1)	LAMININ	ECM-Receptor	KEGG: hsa04512
1796	Smooth muscle cells	Endothelia	LAMB2	ITGA6_ITGB1	0.020512554	0	LAMB2_ITGA6_ITGB1	LAMB2 - (ITGA6+ITGB1)	LAMININ	ECM-Receptor	KEGG: hsa04512
1797	Endothelia	Unciliated epithelia	LAMB2	ITGA6_ITGB1	0.016747617	0	LAMB2_ITGA6_ITGB1	LAMB2 - (ITGA6+ITGB1)	LAMININ	ECM-Receptor	KEGG: hsa04512
1798	Proliferating stromal cell	Unciliated epithelia	LAMB2	ITGA6_ITGB1	0.012398558	0	LAMB2_ITGA6_ITGB1	LAMB2 - (ITGA6+ITGB1)	LAMININ	ECM-Receptor	KEGG: hsa04512
1799	Stromal cell	Unciliated epithelia	LAMB2	ITGA6_ITGB1	0.01439578	0	LAMB2_ITGA6_ITGB1	LAMB2 - (ITGA6+ITGB1)	LAMININ	ECM-Receptor	KEGG: hsa04512
1800	Smooth muscle cells	Unciliated epithelia	LAMB2	ITGA6_ITGB1	0.017809583	0	LAMB2_ITGA6_ITGB1	LAMB2 - (ITGA6+ITGB1)	LAMININ	ECM-Receptor	KEGG: hsa04512
1801	Endothelia	Ciliated epithelia	LAMB2	ITGA6_ITGB1	0.013749238	0	LAMB2_ITGA6_ITGB1	LAMB2 - (ITGA6+ITGB1)	LAMININ	ECM-Receptor	KEGG: hsa04512
1802	Proliferating stromal cell	Ciliated epithelia	LAMB2	ITGA6_ITGB1	0.010170751	0	LAMB2_ITGA6_ITGB1	LAMB2 - (ITGA6+ITGB1)	LAMININ	ECM-Receptor	KEGG: hsa04512
1803	Stromal cell	Ciliated epithelia	LAMB2	ITGA6_ITGB1	0.011813398	0	LAMB2_ITGA6_ITGB1	LAMB2 - (ITGA6+ITGB1)	LAMININ	ECM-Receptor	KEGG: hsa04512
1804	Smooth muscle cells	Ciliated epithelia	LAMB2	ITGA6_ITGB1	0.014623904	0	LAMB2_ITGA6_ITGB1	LAMB2 - (ITGA6+ITGB1)	LAMININ	ECM-Receptor	KEGG: hsa04512
1805	Endothelia	Proliferating stromal cell	LAMB2	ITGA6_ITGB1	0.017011698	0	LAMB2_ITGA6_ITGB1	LAMB2 - (ITGA6+ITGB1)	LAMININ	ECM-Receptor	KEGG: hsa04512
1806	Unciliated epithelia	Proliferating stromal cell	LAMB2	ITGA6_ITGB1	0.003748876	0.04	LAMB2_ITGA6_ITGB1	LAMB2 - (ITGA6+ITGB1)	LAMININ	ECM-Receptor	KEGG: hsa04512
1807	Proliferating stromal cell	Proliferating stromal cell	LAMB2	ITGA6_ITGB1	0.01259494	0	LAMB2_ITGA6_ITGB1	LAMB2 - (ITGA6+ITGB1)	LAMININ	ECM-Receptor	KEGG: hsa04512
1808	Stromal cell	Proliferating stromal cell	LAMB2	ITGA6_ITGB1	0.014623327	0	LAMB2_ITGA6_ITGB1	LAMB2 - (ITGA6+ITGB1)	LAMININ	ECM-Receptor	KEGG: hsa04512
1809	Smooth muscle cells	Proliferating stromal cell	LAMB2	ITGA6_ITGB1	0.0180901	0	LAMB2_ITGA6_ITGB1	LAMB2 - (ITGA6+ITGB1)	LAMININ	ECM-Receptor	KEGG: hsa04512
1810	Endothelia	Stromal cell	LAMB2	ITGA6_ITGB1	0.00838306	0	LAMB2_ITGA6_ITGB1	LAMB2 - (ITGA6+ITGB1)	LAMININ	ECM-Receptor	KEGG: hsa04512
1811	Proliferating stromal cell	Stromal cell	LAMB2	ITGA6_ITGB1	0.006192448	0	LAMB2_ITGA6_ITGB1	LAMB2 - (ITGA6+ITGB1)	LAMININ	ECM-Receptor	KEGG: hsa04512
1812	Stromal cell	Stromal cell	LAMB2	ITGA6_ITGB1	0.007197244	0	LAMB2_ITGA6_ITGB1	LAMB2 - (ITGA6+ITGB1)	LAMININ	ECM-Receptor	KEGG: hsa04512
1813	Smooth muscle cells	Stromal cell	LAMB2	ITGA6_ITGB1	0.00891944	0	LAMB2_ITGA6_ITGB1	LAMB2 - (ITGA6+ITGB1)	LAMININ	ECM-Receptor	KEGG: hsa04512
1814	Unciliated epithelia	Endothelia	LAMB3	ITGA6_ITGB1	0.031846951	0	LAMB3_ITGA6_ITGB1	LAMB3 - (ITGA6+ITGB1)	LAMININ	ECM-Receptor	KEGG: hsa04512
1815	Ciliated epithelia	Endothelia	LAMB3	ITGA6_ITGB1	0.022379064	0	LAMB3_ITGA6_ITGB1	LAMB3 - (ITGA6+ITGB1)	LAMININ	ECM-Receptor	KEGG: hsa04512
1816	Unciliated epithelia	Unciliated epithelia	LAMB3	ITGA6_ITGB1	0.027692655	0	LAMB3_ITGA6_ITGB1	LAMB3 - (ITGA6+ITGB1)	LAMININ	ECM-Receptor	KEGG: hsa04512
1817	Ciliated epithelia	Unciliated epithelia	LAMB3	ITGA6_ITGB1	0.01943502	0	LAMB3_ITGA6_ITGB1	LAMB3 - (ITGA6+ITGB1)	LAMININ	ECM-Receptor	KEGG: hsa04512
1818	Unciliated epithelia	Ciliated epithelia	LAMB3	ITGA6_ITGB1	0.022780149	0	LAMB3_ITGA6_ITGB1	LAMB3 - (ITGA6+ITGB1)	LAMININ	ECM-Receptor	KEGG: hsa04512
1819	Ciliated epithelia	Ciliated epithelia	LAMB3	ITGA6_ITGB1	0.015963317	0	LAMB3_ITGA6_ITGB1	LAMB3 - (ITGA6+ITGB1)	LAMININ	ECM-Receptor	KEGG: hsa04512
1820	Unciliated epithelia	Proliferating stromal cell	LAMB3	ITGA6_ITGB1	0.028124383	0	LAMB3_ITGA6_ITGB1	LAMB3 - (ITGA6+ITGB1)	LAMININ	ECM-Receptor	KEGG: hsa04512
1821	Ciliated epithelia	Proliferating stromal cell	LAMB3	ITGA6_ITGB1	0.019740625	0	LAMB3_ITGA6_ITGB1	LAMB3 - (ITGA6+ITGB1)	LAMININ	ECM-Receptor	KEGG: hsa04512
1822	Unciliated epithelia	Stromal cell	LAMB3	ITGA6_ITGB1	0.01393912	0	LAMB3_ITGA6_ITGB1	LAMB3 - (ITGA6+ITGB1)	LAMININ	ECM-Receptor	KEGG: hsa04512
1823	Ciliated epithelia	Stromal cell	LAMB3	ITGA6_ITGB1	0.009741544	0	LAMB3_ITGA6_ITGB1	LAMB3 - (ITGA6+ITGB1)	LAMININ	ECM-Receptor	KEGG: hsa04512
1824	Endothelia	Endothelia	LAMC1	ITGA6_ITGB1	0.032844174	0	LAMC1_ITGA6_ITGB1	LAMC1 - (ITGA6+ITGB1)	LAMININ	ECM-Receptor	KEGG: hsa04512
1825	Unciliated epithelia	Endothelia	LAMC1	ITGA6_ITGB1	0.017944233	0	LAMC1_ITGA6_ITGB1	LAMC1 - (ITGA6+ITGB1)	LAMININ	ECM-Receptor	KEGG: hsa04512
1826	Ciliated epithelia	Endothelia	LAMC1	ITGA6_ITGB1	0.020632795	0	LAMC1_ITGA6_ITGB1	LAMC1 - (ITGA6+ITGB1)	LAMININ	ECM-Receptor	KEGG: hsa04512
1827	Proliferating stromal cell	Endothelia	LAMC1	ITGA6_ITGB1	0.029885516	0	LAMC1_ITGA6_ITGB1	LAMC1 - (ITGA6+ITGB1)	LAMININ	ECM-Receptor	KEGG: hsa04512
1828	Stromal cell	Endothelia	LAMC1	ITGA6_ITGB1	0.026619203	0	LAMC1_ITGA6_ITGB1	LAMC1 - (ITGA6+ITGB1)	LAMININ	ECM-Receptor	KEGG: hsa04512
1829	Smooth muscle cells	Endothelia	LAMC1	ITGA6_ITGB1	0.03234048	0	LAMC1_ITGA6_ITGB1	LAMC1 - (ITGA6+ITGB1)	LAMININ	ECM-Receptor	KEGG: hsa04512
1830	Endothelia	Unciliated epithelia	LAMC1	ITGA6_ITGB1	0.028563633	0	LAMC1_ITGA6_ITGB1	LAMC1 - (ITGA6+ITGB1)	LAMININ	ECM-Receptor	KEGG: hsa04512
1831	Unciliated epithelia	Unciliated epithelia	LAMC1	ITGA6_ITGB1	0.015574312	0	LAMC1_ITGA6_ITGB1	LAMC1 - (ITGA6+ITGB1)	LAMININ	ECM-Receptor	KEGG: hsa04512
1832	Ciliated epithelia	Unciliated epithelia	LAMC1	ITGA6_ITGB1	0.017914269	0	LAMC1_ITGA6_ITGB1	LAMC1 - (ITGA6+ITGB1)	LAMININ	ECM-Receptor	KEGG: hsa04512
1833	Proliferating stromal cell	Unciliated epithelia	LAMC1	ITGA6_ITGB1	0.025980215	0	LAMC1_ITGA6_ITGB1	LAMC1 - (ITGA6+ITGB1)	LAMININ	ECM-Receptor	KEGG: hsa04512
1834	Stromal cell	Unciliated epithelia	LAMC1	ITGA6_ITGB1	0.023130551	0	LAMC1_ITGA6_ITGB1	LAMC1 - (ITGA6+ITGB1)	LAMININ	ECM-Receptor	KEGG: hsa04512
1835	Smooth muscle cells	Unciliated epithelia	LAMC1	ITGA6_ITGB1	0.028123675	0	LAMC1_ITGA6_ITGB1	LAMC1 - (ITGA6+ITGB1)	LAMININ	ECM-Receptor	KEGG: hsa04512
1836	Endothelia	Ciliated epithelia	LAMC1	ITGA6_ITGB1	0.023500355	0	LAMC1_ITGA6_ITGB1	LAMC1 - (ITGA6+ITGB1)	LAMININ	ECM-Receptor	KEGG: hsa04512
1837	Unciliated epithelia	Ciliated epithelia	LAMC1	ITGA6_ITGB1	0.012783262	0.03	LAMC1_ITGA6_ITGB1	LAMC1 - (ITGA6+ITGB1)	LAMININ	ECM-Receptor	KEGG: hsa04512
1838	Ciliated epithelia	Ciliated epithelia	LAMC1	ITGA6_ITGB1	0.014710145	0.01	LAMC1_ITGA6_ITGB1	LAMC1 - (ITGA6+ITGB1)	LAMININ	ECM-Receptor	KEGG: hsa04512
1839	Proliferating stromal cell	Ciliated epithelia	LAMC1	ITGA6_ITGB1	0.02136481	0	LAMC1_ITGA6_ITGB1	LAMC1 - (ITGA6+ITGB1)	LAMININ	ECM-Receptor	KEGG: hsa04512
1840	Stromal cell	Ciliated epithelia	LAMC1	ITGA6_ITGB1	0.01901151	0	LAMC1_ITGA6_ITGB1	LAMC1 - (ITGA6+ITGB1)	LAMININ	ECM-Receptor	KEGG: hsa04512
1841	Smooth muscle cells	Ciliated epithelia	LAMC1	ITGA6_ITGB1	0.023136528	0	LAMC1_ITGA6_ITGB1	LAMC1 - (ITGA6+ITGB1)	LAMININ	ECM-Receptor	KEGG: hsa04512
1842	Endothelia	Proliferating stromal cell	LAMC1	ITGA6_ITGB1	0.029008534	0	LAMC1_ITGA6_ITGB1	LAMC1 - (ITGA6+ITGB1)	LAMININ	ECM-Receptor	KEGG: hsa04512
1843	Unciliated epithelia	Proliferating stromal cell	LAMC1	ITGA6_ITGB1	0.01582019	0	LAMC1_ITGA6_ITGB1	LAMC1 - (ITGA6+ITGB1)	LAMININ	ECM-Receptor	KEGG: hsa04512
1844	Ciliated epithelia	Proliferating stromal cell	LAMC1	ITGA6_ITGB1	0.018196405	0	LAMC1_ITGA6_ITGB1	LAMC1 - (ITGA6+ITGB1)	LAMININ	ECM-Receptor	KEGG: hsa04512
1845	Proliferating stromal cell	Proliferating stromal cell	LAMC1	ITGA6_ITGB1	0.02638597	0	LAMC1_ITGA6_ITGB1	LAMC1 - (ITGA6+ITGB1)	LAMININ	ECM-Receptor	KEGG: hsa04512
1846	Stromal cell	Proliferating stromal cell	LAMC1	ITGA6_ITGB1	0.023492874	0	LAMC1_ITGA6_ITGB1	LAMC1 - (ITGA6+ITGB1)	LAMININ	ECM-Receptor	KEGG: hsa04512
1847	Smooth muscle cells	Proliferating stromal cell	LAMC1	ITGA6_ITGB1	0.028561925	0	LAMC1_ITGA6_ITGB1	LAMC1 - (ITGA6+ITGB1)	LAMININ	ECM-Receptor	KEGG: hsa04512
1848	Endothelia	Stromal cell	LAMC1	ITGA6_ITGB1	0.014383927	0	LAMC1_ITGA6_ITGB1	LAMC1 - (ITGA6+ITGB1)	LAMININ	ECM-Receptor	KEGG: hsa04512
1849	Proliferating stromal cell	Stromal cell	LAMC1	ITGA6_ITGB1	0.013065733	0	LAMC1_ITGA6_ITGB1	LAMC1 - (ITGA6+ITGB1)	LAMININ	ECM-Receptor	KEGG: hsa04512
1850	Stromal cell	Stromal cell	LAMC1	ITGA6_ITGB1	0.011615713	0	LAMC1_ITGA6_ITGB1	LAMC1 - (ITGA6+ITGB1)	LAMININ	ECM-Receptor	KEGG: hsa04512
1851	Smooth muscle cells	Stromal cell	LAMC1	ITGA6_ITGB1	0.014159192	0	LAMC1_ITGA6_ITGB1	LAMC1 - (ITGA6+ITGB1)	LAMININ	ECM-Receptor	KEGG: hsa04512
1852	Unciliated epithelia	Endothelia	LAMC2	ITGA6_ITGB1	0.054427204	0	LAMC2_ITGA6_ITGB1	LAMC2 - (ITGA6+ITGB1)	LAMININ	ECM-Receptor	KEGG: hsa04512
1853	Ciliated epithelia	Endothelia	LAMC2	ITGA6_ITGB1	0.041995842	0	LAMC2_ITGA6_ITGB1	LAMC2 - (ITGA6+ITGB1)	LAMININ	ECM-Receptor	KEGG: hsa04512
1854	Unciliated epithelia	Unciliated epithelia	LAMC2	ITGA6_ITGB1	0.04747184	0	LAMC2_ITGA6_ITGB1	LAMC2 - (ITGA6+ITGB1)	LAMININ	ECM-Receptor	KEGG: hsa04512
1855	Ciliated epithelia	Unciliated epithelia	LAMC2	ITGA6_ITGB1	0.036567671	0	LAMC2_ITGA6_ITGB1	LAMC2 - (ITGA6+ITGB1)	LAMININ	ECM-Receptor	KEGG: hsa04512
1856	Unciliated epithelia	Ciliated epithelia	LAMC2	ITGA6_ITGB1	0.039192059	0	LAMC2_ITGA6_ITGB1	LAMC2 - (ITGA6+ITGB1)	LAMININ	ECM-Receptor	KEGG: hsa04512
1857	Ciliated epithelia	Ciliated epithelia	LAMC2	ITGA6_ITGB1	0.030129578	0	LAMC2_ITGA6_ITGB1	LAMC2 - (ITGA6+ITGB1)	LAMININ	ECM-Receptor	KEGG: hsa04512
1858	Unciliated epithelia	Proliferating stromal cell	LAMC2	ITGA6_ITGB1	0.04819664	0	LAMC2_ITGA6_ITGB1	LAMC2 - (ITGA6+ITGB1)	LAMININ	ECM-Receptor	KEGG: hsa04512
1859	Ciliated epithelia	Proliferating stromal cell	LAMC2	ITGA6_ITGB1	0.037132476	0	LAMC2_ITGA6_ITGB1	LAMC2 - (ITGA6+ITGB1)	LAMININ	ECM-Receptor	KEGG: hsa04512
1860	Unciliated epithelia	Stromal cell	LAMC2	ITGA6_ITGB1	0.024138866	0	LAMC2_ITGA6_ITGB1	LAMC2 - (ITGA6+ITGB1)	LAMININ	ECM-Receptor	KEGG: hsa04512
1861	Ciliated epithelia	Stromal cell	LAMC2	ITGA6_ITGB1	0.018490188	0	LAMC2_ITGA6_ITGB1	LAMC2 - (ITGA6+ITGB1)	LAMININ	ECM-Receptor	KEGG: hsa04512
1862	Proliferating stromal cell	Endothelia	LAMC3	ITGA6_ITGB1	0.004969635	0	LAMC3_ITGA6_ITGB1	LAMC3 - (ITGA6+ITGB1)	LAMININ	ECM-Receptor	KEGG: hsa04512
1863	Smooth muscle cells	Endothelia	LAMC3	ITGA6_ITGB1	0.011134961	0	LAMC3_ITGA6_ITGB1	LAMC3 - (ITGA6+ITGB1)	LAMININ	ECM-Receptor	KEGG: hsa04512
1864	Proliferating stromal cell	Unciliated epithelia	LAMC3	ITGA6_ITGB1	0.004305775	0	LAMC3_ITGA6_ITGB1	LAMC3 - (ITGA6+ITGB1)	LAMININ	ECM-Receptor	KEGG: hsa04512
1865	Smooth muscle cells	Unciliated epithelia	LAMC3	ITGA6_ITGB1	0.009655509	0	LAMC3_ITGA6_ITGB1	LAMC3 - (ITGA6+ITGB1)	LAMININ	ECM-Receptor	KEGG: hsa04512
1866	Proliferating stromal cell	Ciliated epithelia	LAMC3	ITGA6_ITGB1	0.003526908	0	LAMC3_ITGA6_ITGB1	LAMC3 - (ITGA6+ITGB1)	LAMININ	ECM-Receptor	KEGG: hsa04512
1867	Smooth muscle cells	Ciliated epithelia	LAMC3	ITGA6_ITGB1	0.007916629	0	LAMC3_ITGA6_ITGB1	LAMC3 - (ITGA6+ITGB1)	LAMININ	ECM-Receptor	KEGG: hsa04512
1868	Proliferating stromal cell	Proliferating stromal cell	LAMC3	ITGA6_ITGB1	0.004374542	0	LAMC3_ITGA6_ITGB1	LAMC3 - (ITGA6+ITGB1)	LAMININ	ECM-Receptor	KEGG: hsa04512
1869	Smooth muscle cells	Proliferating stromal cell	LAMC3	ITGA6_ITGB1	0.009808875	0	LAMC3_ITGA6_ITGB1	LAMC3 - (ITGA6+ITGB1)	LAMININ	ECM-Receptor	KEGG: hsa04512
1870	Proliferating stromal cell	Stromal cell	LAMC3	ITGA6_ITGB1	0.00214173	0	LAMC3_ITGA6_ITGB1	LAMC3 - (ITGA6+ITGB1)	LAMININ	ECM-Receptor	KEGG: hsa04512
1871	Smooth muscle cells	Stromal cell	LAMC3	ITGA6_ITGB1	0.004815739	0	LAMC3_ITGA6_ITGB1	LAMC3 - (ITGA6+ITGB1)	LAMININ	ECM-Receptor	KEGG: hsa04512
1872	Unciliated epithelia	Smooth muscle cells	LAMA3	ITGA7_ITGB1	0.001043329	0	LAMA3_ITGA7_ITGB1	LAMA3 - (ITGA7+ITGB1)	LAMININ	ECM-Receptor	KEGG: hsa04512
1873	Ciliated epithelia	Smooth muscle cells	LAMA3	ITGA7_ITGB1	0.002036413	0	LAMA3_ITGA7_ITGB1	LAMA3 - (ITGA7+ITGB1)	LAMININ	ECM-Receptor	KEGG: hsa04512
1874	Smooth muscle cells	Smooth muscle cells	LAMA3	ITGA7_ITGB1	0.003263414	0	LAMA3_ITGA7_ITGB1	LAMA3 - (ITGA7+ITGB1)	LAMININ	ECM-Receptor	KEGG: hsa04512
1875	Endothelia	Smooth muscle cells	LAMA4	ITGA7_ITGB1	0.013225162	0	LAMA4_ITGA7_ITGB1	LAMA4 - (ITGA7+ITGB1)	LAMININ	ECM-Receptor	KEGG: hsa04512
1876	Unciliated epithelia	Smooth muscle cells	LAMA4	ITGA7_ITGB1	0.000595527	0	LAMA4_ITGA7_ITGB1	LAMA4 - (ITGA7+ITGB1)	LAMININ	ECM-Receptor	KEGG: hsa04512
1877	Ciliated epithelia	Smooth muscle cells	LAMA4	ITGA7_ITGB1	0.001470453	0	LAMA4_ITGA7_ITGB1	LAMA4 - (ITGA7+ITGB1)	LAMININ	ECM-Receptor	KEGG: hsa04512
1878	Proliferating stromal cell	Smooth muscle cells	LAMA4	ITGA7_ITGB1	0.007243945	0	LAMA4_ITGA7_ITGB1	LAMA4 - (ITGA7+ITGB1)	LAMININ	ECM-Receptor	KEGG: hsa04512
1879	Stromal cell	Smooth muscle cells	LAMA4	ITGA7_ITGB1	0.003944563	0	LAMA4_ITGA7_ITGB1	LAMA4 - (ITGA7+ITGB1)	LAMININ	ECM-Receptor	KEGG: hsa04512
1880	Smooth muscle cells	Smooth muscle cells	LAMA4	ITGA7_ITGB1	0.012580133	0	LAMA4_ITGA7_ITGB1	LAMA4 - (ITGA7+ITGB1)	LAMININ	ECM-Receptor	KEGG: hsa04512
1881	Endothelia	Smooth muscle cells	LAMA5	ITGA7_ITGB1	0.006699238	0	LAMA5_ITGA7_ITGB1	LAMA5 - (ITGA7+ITGB1)	LAMININ	ECM-Receptor	KEGG: hsa04512
1882	Unciliated epithelia	Smooth muscle cells	LAMA5	ITGA7_ITGB1	0.002698622	0	LAMA5_ITGA7_ITGB1	LAMA5 - (ITGA7+ITGB1)	LAMININ	ECM-Receptor	KEGG: hsa04512
1883	Ciliated epithelia	Smooth muscle cells	LAMA5	ITGA7_ITGB1	0.002549921	0	LAMA5_ITGA7_ITGB1	LAMA5 - (ITGA7+ITGB1)	LAMININ	ECM-Receptor	KEGG: hsa04512
1884	Smooth muscle cells	Smooth muscle cells	LAMA5	ITGA7_ITGB1	0.00308411	0	LAMA5_ITGA7_ITGB1	LAMA5 - (ITGA7+ITGB1)	LAMININ	ECM-Receptor	KEGG: hsa04512
1885	Endothelia	Smooth muscle cells	LAMB1	ITGA7_ITGB1	0.008378447	0	LAMB1_ITGA7_ITGB1	LAMB1 - (ITGA7+ITGB1)	LAMININ	ECM-Receptor	KEGG: hsa04512
1886	Unciliated epithelia	Smooth muscle cells	LAMB1	ITGA7_ITGB1	0.002471518	0	LAMB1_ITGA7_ITGB1	LAMB1 - (ITGA7+ITGB1)	LAMININ	ECM-Receptor	KEGG: hsa04512
1887	Ciliated epithelia	Smooth muscle cells	LAMB1	ITGA7_ITGB1	0.001966327	0	LAMB1_ITGA7_ITGB1	LAMB1 - (ITGA7+ITGB1)	LAMININ	ECM-Receptor	KEGG: hsa04512
1888	Proliferating stromal cell	Smooth muscle cells	LAMB1	ITGA7_ITGB1	0.007947496	0	LAMB1_ITGA7_ITGB1	LAMB1 - (ITGA7+ITGB1)	LAMININ	ECM-Receptor	KEGG: hsa04512
1889	Stromal cell	Smooth muscle cells	LAMB1	ITGA7_ITGB1	0.003557944	0	LAMB1_ITGA7_ITGB1	LAMB1 - (ITGA7+ITGB1)	LAMININ	ECM-Receptor	KEGG: hsa04512
1890	Smooth muscle cells	Smooth muscle cells	LAMB1	ITGA7_ITGB1	0.010094885	0	LAMB1_ITGA7_ITGB1	LAMB1 - (ITGA7+ITGB1)	LAMININ	ECM-Receptor	KEGG: hsa04512
1891	Endothelia	Smooth muscle cells	LAMB2	ITGA7_ITGB1	0.009888096	0	LAMB2_ITGA7_ITGB1	LAMB2 - (ITGA7+ITGB1)	LAMININ	ECM-Receptor	KEGG: hsa04512
1892	Unciliated epithelia	Smooth muscle cells	LAMB2	ITGA7_ITGB1	0.002166802	0	LAMB2_ITGA7_ITGB1	LAMB2 - (ITGA7+ITGB1)	LAMININ	ECM-Receptor	KEGG: hsa04512
1893	Ciliated epithelia	Smooth muscle cells	LAMB2	ITGA7_ITGB1	0.001514954	0	LAMB2_ITGA7_ITGB1	LAMB2 - (ITGA7+ITGB1)	LAMININ	ECM-Receptor	KEGG: hsa04512
1894	Proliferating stromal cell	Smooth muscle cells	LAMB2	ITGA7_ITGB1	0.007307095	0	LAMB2_ITGA7_ITGB1	LAMB2 - (ITGA7+ITGB1)	LAMININ	ECM-Receptor	KEGG: hsa04512
1895	Stromal cell	Smooth muscle cells	LAMB2	ITGA7_ITGB1	0.00849121	0	LAMB2_ITGA7_ITGB1	LAMB2 - (ITGA7+ITGB1)	LAMININ	ECM-Receptor	KEGG: hsa04512
1896	Smooth muscle cells	Smooth muscle cells	LAMB2	ITGA7_ITGB1	0.010519753	0	LAMB2_ITGA7_ITGB1	LAMB2 - (ITGA7+ITGB1)	LAMININ	ECM-Receptor	KEGG: hsa04512
1897	Unciliated epithelia	Smooth muscle cells	LAMB3	ITGA7_ITGB1	0.01642513	0	LAMB3_ITGA7_ITGB1	LAMB3 - (ITGA7+ITGB1)	LAMININ	ECM-Receptor	KEGG: hsa04512
1898	Ciliated epithelia	Smooth muscle cells	LAMB3	ITGA7_ITGB1	0.011487647	0	LAMB3_ITGA7_ITGB1	LAMB3 - (ITGA7+ITGB1)	LAMININ	ECM-Receptor	KEGG: hsa04512
1899	Endothelia	Smooth muscle cells	LAMC1	ITGA7_ITGB1	0.016947904	0	LAMC1_ITGA7_ITGB1	LAMC1 - (ITGA7+ITGB1)	LAMININ	ECM-Receptor	KEGG: hsa04512
1900	Unciliated epithelia	Smooth muscle cells	LAMC1	ITGA7_ITGB1	0.009190864	0	LAMC1_ITGA7_ITGB1	LAMC1 - (ITGA7+ITGB1)	LAMININ	ECM-Receptor	KEGG: hsa04512
1901	Ciliated epithelia	Smooth muscle cells	LAMC1	ITGA7_ITGB1	0.010582051	0	LAMC1_ITGA7_ITGB1	LAMC1 - (ITGA7+ITGB1)	LAMININ	ECM-Receptor	KEGG: hsa04512
1902	Proliferating stromal cell	Smooth muscle cells	LAMC1	ITGA7_ITGB1	0.015398409	0	LAMC1_ITGA7_ITGB1	LAMC1 - (ITGA7+ITGB1)	LAMININ	ECM-Receptor	KEGG: hsa04512
1903	Stromal cell	Smooth muscle cells	LAMC1	ITGA7_ITGB1	0.013693104	0	LAMC1_ITGA7_ITGB1	LAMC1 - (ITGA7+ITGB1)	LAMININ	ECM-Receptor	KEGG: hsa04512
1904	Smooth muscle cells	Smooth muscle cells	LAMC1	ITGA7_ITGB1	0.016683787	0	LAMC1_ITGA7_ITGB1	LAMC1 - (ITGA7+ITGB1)	LAMININ	ECM-Receptor	KEGG: hsa04512
1905	Unciliated epithelia	Smooth muscle cells	LAMC2	ITGA7_ITGB1	0.028391601	0	LAMC2_ITGA7_ITGB1	LAMC2 - (ITGA7+ITGB1)	LAMININ	ECM-Receptor	KEGG: hsa04512
1906	Ciliated epithelia	Smooth muscle cells	LAMC2	ITGA7_ITGB1	0.021769951	0	LAMC2_ITGA7_ITGB1	LAMC2 - (ITGA7+ITGB1)	LAMININ	ECM-Receptor	KEGG: hsa04512
1907	Proliferating stromal cell	Smooth muscle cells	LAMC3	ITGA7_ITGB1	0.0025291	0	LAMC3_ITGA7_ITGB1	LAMC3 - (ITGA7+ITGB1)	LAMININ	ECM-Receptor	KEGG: hsa04512
1908	Smooth muscle cells	Smooth muscle cells	LAMC3	ITGA7_ITGB1	0.005683995	0	LAMC3_ITGA7_ITGB1	LAMC3 - (ITGA7+ITGB1)	LAMININ	ECM-Receptor	KEGG: hsa04512
1909	Endothelia	Endothelia	TNC	ITGA8_ITGB1	0.006255074	0	TNC_ITGA8_ITGB1	TNC - (ITGA8+ITGB1)	TENASCIN	ECM-Receptor	KEGG: hsa04512
1910	Unciliated epithelia	Endothelia	TNC	ITGA8_ITGB1	0.007148683	0	TNC_ITGA8_ITGB1	TNC - (ITGA8+ITGB1)	TENASCIN	ECM-Receptor	KEGG: hsa04512
1911	Ciliated epithelia	Endothelia	TNC	ITGA8_ITGB1	0.001124209	0	TNC_ITGA8_ITGB1	TNC - (ITGA8+ITGB1)	TENASCIN	ECM-Receptor	KEGG: hsa04512
1912	Proliferating stromal cell	Endothelia	TNC	ITGA8_ITGB1	0.020917976	0	TNC_ITGA8_ITGB1	TNC - (ITGA8+ITGB1)	TENASCIN	ECM-Receptor	KEGG: hsa04512
1913	Stromal cell	Endothelia	TNC	ITGA8_ITGB1	0.014955875	0	TNC_ITGA8_ITGB1	TNC - (ITGA8+ITGB1)	TENASCIN	ECM-Receptor	KEGG: hsa04512
1914	Smooth muscle cells	Endothelia	TNC	ITGA8_ITGB1	0.009517736	0	TNC_ITGA8_ITGB1	TNC - (ITGA8+ITGB1)	TENASCIN	ECM-Receptor	KEGG: hsa04512
1915	Endothelia	Endothelia	TNXB	ITGA8_ITGB1	0.000616306	0	TNXB_ITGA8_ITGB1	TNXB - (ITGA8+ITGB1)	TENASCIN	ECM-Receptor	KEGG: hsa04512
1916	Proliferating stromal cell	Endothelia	TNXB	ITGA8_ITGB1	0.001871963	0	TNXB_ITGA8_ITGB1	TNXB - (ITGA8+ITGB1)	TENASCIN	ECM-Receptor	KEGG: hsa04512
1917	Stromal cell	Endothelia	TNXB	ITGA8_ITGB1	0.002675233	0	TNXB_ITGA8_ITGB1	TNXB - (ITGA8+ITGB1)	TENASCIN	ECM-Receptor	KEGG: hsa04512
1918	Endothelia	Endothelia	FN1	ITGAV_ITGB1	0.054361669	0	FN1_ITGAV_ITGB1	FN1 - (ITGAV+ITGB1)	FN1	ECM-Receptor	KEGG: hsa04512
1919	Proliferating stromal cell	Endothelia	FN1	ITGAV_ITGB1	0.039555782	0	FN1_ITGAV_ITGB1	FN1 - (ITGAV+ITGB1)	FN1	ECM-Receptor	KEGG: hsa04512
1920	Stromal cell	Endothelia	FN1	ITGAV_ITGB1	0.035583812	0	FN1_ITGAV_ITGB1	FN1 - (ITGAV+ITGB1)	FN1	ECM-Receptor	KEGG: hsa04512
1921	Smooth muscle cells	Endothelia	FN1	ITGAV_ITGB1	0.048464187	0	FN1_ITGAV_ITGB1	FN1 - (ITGAV+ITGB1)	FN1	ECM-Receptor	KEGG: hsa04512
1922	Endothelia	Unciliated epithelia	FN1	ITGAV_ITGB1	0.046287028	0	FN1_ITGAV_ITGB1	FN1 - (ITGAV+ITGB1)	FN1	ECM-Receptor	KEGG: hsa04512
1923	Proliferating stromal cell	Unciliated epithelia	FN1	ITGAV_ITGB1	0.033602196	0	FN1_ITGAV_ITGB1	FN1 - (ITGAV+ITGB1)	FN1	ECM-Receptor	KEGG: hsa04512
1924	Stromal cell	Unciliated epithelia	FN1	ITGAV_ITGB1	0.030209248	0	FN1_ITGAV_ITGB1	FN1 - (ITGAV+ITGB1)	FN1	ECM-Receptor	KEGG: hsa04512
1925	Smooth muscle cells	Unciliated epithelia	FN1	ITGAV_ITGB1	0.041227341	0	FN1_ITGAV_ITGB1	FN1 - (ITGAV+ITGB1)	FN1	ECM-Receptor	KEGG: hsa04512
1926	Endothelia	Ciliated epithelia	FN1	ITGAV_ITGB1	0.04318328	0	FN1_ITGAV_ITGB1	FN1 - (ITGAV+ITGB1)	FN1	ECM-Receptor	KEGG: hsa04512
1927	Proliferating stromal cell	Ciliated epithelia	FN1	ITGAV_ITGB1	0.031321088	0	FN1_ITGAV_ITGB1	FN1 - (ITGAV+ITGB1)	FN1	ECM-Receptor	KEGG: hsa04512
1928	Stromal cell	Ciliated epithelia	FN1	ITGAV_ITGB1	0.028151762	0.02	FN1_ITGAV_ITGB1	FN1 - (ITGAV+ITGB1)	FN1	ECM-Receptor	KEGG: hsa04512
1929	Smooth muscle cells	Ciliated epithelia	FN1	ITGAV_ITGB1	0.03844919	0	FN1_ITGAV_ITGB1	FN1 - (ITGAV+ITGB1)	FN1	ECM-Receptor	KEGG: hsa04512
1930	Endothelia	Proliferating stromal cell	FN1	ITGAV_ITGB1	0.051931255	0	FN1_ITGAV_ITGB1	FN1 - (ITGAV+ITGB1)	FN1	ECM-Receptor	KEGG: hsa04512
1931	Proliferating stromal cell	Proliferating stromal cell	FN1	ITGAV_ITGB1	0.037760881	0	FN1_ITGAV_ITGB1	FN1 - (ITGAV+ITGB1)	FN1	ECM-Receptor	KEGG: hsa04512
1932	Stromal cell	Proliferating stromal cell	FN1	ITGAV_ITGB1	0.033962771	0	FN1_ITGAV_ITGB1	FN1 - (ITGAV+ITGB1)	FN1	ECM-Receptor	KEGG: hsa04512
1933	Smooth muscle cells	Proliferating stromal cell	FN1	ITGAV_ITGB1	0.046284534	0	FN1_ITGAV_ITGB1	FN1 - (ITGAV+ITGB1)	FN1	ECM-Receptor	KEGG: hsa04512
1934	Endothelia	Stromal cell	FN1	ITGAV_ITGB1	0.049617464	0	FN1_ITGAV_ITGB1	FN1 - (ITGAV+ITGB1)	FN1	ECM-Receptor	KEGG: hsa04512
1935	Proliferating stromal cell	Stromal cell	FN1	ITGAV_ITGB1	0.036054439	0	FN1_ITGAV_ITGB1	FN1 - (ITGAV+ITGB1)	FN1	ECM-Receptor	KEGG: hsa04512
1936	Stromal cell	Stromal cell	FN1	ITGAV_ITGB1	0.032422185	0	FN1_ITGAV_ITGB1	FN1 - (ITGAV+ITGB1)	FN1	ECM-Receptor	KEGG: hsa04512
1937	Smooth muscle cells	Stromal cell	FN1	ITGAV_ITGB1	0.044210599	0	FN1_ITGAV_ITGB1	FN1 - (ITGAV+ITGB1)	FN1	ECM-Receptor	KEGG: hsa04512
1938	Endothelia	Smooth muscle cells	FN1	ITGAV_ITGB1	0.062675674	0	FN1_ITGAV_ITGB1	FN1 - (ITGAV+ITGB1)	FN1	ECM-Receptor	KEGG: hsa04512
1939	Proliferating stromal cell	Smooth muscle cells	FN1	ITGAV_ITGB1	0.045714861	0	FN1_ITGAV_ITGB1	FN1 - (ITGAV+ITGB1)	FN1	ECM-Receptor	KEGG: hsa04512
1940	Stromal cell	Smooth muscle cells	FN1	ITGAV_ITGB1	0.041150929	0	FN1_ITGAV_ITGB1	FN1 - (ITGAV+ITGB1)	FN1	ECM-Receptor	KEGG: hsa04512
1941	Smooth muscle cells	Smooth muscle cells	FN1	ITGAV_ITGB1	0.055929585	0	FN1_ITGAV_ITGB1	FN1 - (ITGAV+ITGB1)	FN1	ECM-Receptor	KEGG: hsa04512
1942	Endothelia	Unciliated epithelia	TNC	ITGAV_ITGB6	0.002686826	0	TNC_ITGAV_ITGB6	TNC - (ITGAV+ITGB6)	TENASCIN	ECM-Receptor	KEGG: hsa04512
1943	Unciliated epithelia	Unciliated epithelia	TNC	ITGAV_ITGB6	0.003072246	0	TNC_ITGAV_ITGB6	TNC - (ITGAV+ITGB6)	TENASCIN	ECM-Receptor	KEGG: hsa04512
1944	Ciliated epithelia	Unciliated epithelia	TNC	ITGAV_ITGB6	0.000481478	0	TNC_ITGAV_ITGB6	TNC - (ITGAV+ITGB6)	TENASCIN	ECM-Receptor	KEGG: hsa04512
1945	Proliferating stromal cell	Unciliated epithelia	TNC	ITGAV_ITGB6	0.009061451	0	TNC_ITGAV_ITGB6	TNC - (ITGAV+ITGB6)	TENASCIN	ECM-Receptor	KEGG: hsa04512
1946	Stromal cell	Unciliated epithelia	TNC	ITGAV_ITGB6	0.006456445	0	TNC_ITGAV_ITGB6	TNC - (ITGAV+ITGB6)	TENASCIN	ECM-Receptor	KEGG: hsa04512
1947	Smooth muscle cells	Unciliated epithelia	TNC	ITGAV_ITGB6	0.004095952	0	TNC_ITGAV_ITGB6	TNC - (ITGAV+ITGB6)	TENASCIN	ECM-Receptor	KEGG: hsa04512
1948	Endothelia	Unciliated epithelia	TNXB	ITGAV_ITGB6	0.000263876	0	TNXB_ITGAV_ITGB6	TNXB - (ITGAV+ITGB6)	TENASCIN	ECM-Receptor	KEGG: hsa04512
1949	Proliferating stromal cell	Unciliated epithelia	TNXB	ITGAV_ITGB6	0.000802071	0	TNXB_ITGAV_ITGB6	TNXB - (ITGAV+ITGB6)	TENASCIN	ECM-Receptor	KEGG: hsa04512
1950	Stromal cell	Unciliated epithelia	TNXB	ITGAV_ITGB6	0.001146772	0	TNXB_ITGAV_ITGB6	TNXB - (ITGAV+ITGB6)	TENASCIN	ECM-Receptor	KEGG: hsa04512
1951	NK cells	Unciliated epithelia	FN1	ITGAV_ITGB6	0.000754706	0	FN1_ITGAV_ITGB6	FN1 - (ITGAV+ITGB6)	FN1	ECM-Receptor	KEGG: hsa04512
1952	Endothelia	Unciliated epithelia	FN1	ITGAV_ITGB6	0.010618578	0	FN1_ITGAV_ITGB6	FN1 - (ITGAV+ITGB6)	FN1	ECM-Receptor	KEGG: hsa04512
1953	Unciliated epithelia	Unciliated epithelia	FN1	ITGAV_ITGB6	0.000389726	0	FN1_ITGAV_ITGB6	FN1 - (ITGAV+ITGB6)	FN1	ECM-Receptor	KEGG: hsa04512
1954	Proliferating stromal cell	Unciliated epithelia	FN1	ITGAV_ITGB6	0.007630381	0	FN1_ITGAV_ITGB6	FN1 - (ITGAV+ITGB6)	FN1	ECM-Receptor	KEGG: hsa04512
1955	Stromal cell	Unciliated epithelia	FN1	ITGAV_ITGB6	0.006841345	0	FN1_ITGAV_ITGB6	FN1 - (ITGAV+ITGB6)	FN1	ECM-Receptor	KEGG: hsa04512
1956	Smooth muscle cells	Unciliated epithelia	FN1	ITGAV_ITGB6	0.009419342	0	FN1_ITGAV_ITGB6	FN1 - (ITGAV+ITGB6)	FN1	ECM-Receptor	KEGG: hsa04512
1957	NK cells	Unciliated epithelia	FN1	ITGAV_ITGB8	0.002906245	0	FN1_ITGAV_ITGB8	FN1 - (ITGAV+ITGB8)	FN1	ECM-Receptor	KEGG: hsa04512
1958	Endothelia	Unciliated epithelia	FN1	ITGAV_ITGB8	0.039771125	0	FN1_ITGAV_ITGB8	FN1 - (ITGAV+ITGB8)	FN1	ECM-Receptor	KEGG: hsa04512
1959	Unciliated epithelia	Unciliated epithelia	FN1	ITGAV_ITGB8	0.001502333	0	FN1_ITGAV_ITGB8	FN1 - (ITGAV+ITGB8)	FN1	ECM-Receptor	KEGG: hsa04512
1960	Proliferating stromal cell	Unciliated epithelia	FN1	ITGAV_ITGB8	0.028818002	0	FN1_ITGAV_ITGB8	FN1 - (ITGAV+ITGB8)	FN1	ECM-Receptor	KEGG: hsa04512
1961	Stromal cell	Unciliated epithelia	FN1	ITGAV_ITGB8	0.025895188	0	FN1_ITGAV_ITGB8	FN1 - (ITGAV+ITGB8)	FN1	ECM-Receptor	KEGG: hsa04512
1962	Smooth muscle cells	Unciliated epithelia	FN1	ITGAV_ITGB8	0.035397263	0	FN1_ITGAV_ITGB8	FN1 - (ITGAV+ITGB8)	FN1	ECM-Receptor	KEGG: hsa04512
1963	Endothelia	Ciliated epithelia	FN1	ITGAV_ITGB8	0.054111269	0	FN1_ITGAV_ITGB8	FN1 - (ITGAV+ITGB8)	FN1	ECM-Receptor	KEGG: hsa04512
1964	Proliferating stromal cell	Ciliated epithelia	FN1	ITGAV_ITGB8	0.039370742	0	FN1_ITGAV_ITGB8	FN1 - (ITGAV+ITGB8)	FN1	ECM-Receptor	KEGG: hsa04512
1965	Stromal cell	Ciliated epithelia	FN1	ITGAV_ITGB8	0.035416667	0	FN1_ITGAV_ITGB8	FN1 - (ITGAV+ITGB8)	FN1	ECM-Receptor	KEGG: hsa04512
1966	Smooth muscle cells	Ciliated epithelia	FN1	ITGAV_ITGB8	0.048239566	0	FN1_ITGAV_ITGB8	FN1 - (ITGAV+ITGB8)	FN1	ECM-Receptor	KEGG: hsa04512
1967	NK cells	Proliferating stromal cell	FN1	ITGAV_ITGB8	0.000940441	0	FN1_ITGAV_ITGB8	FN1 - (ITGAV+ITGB8)	FN1	ECM-Receptor	KEGG: hsa04512
1968	Endothelia	Proliferating stromal cell	FN1	ITGAV_ITGB8	0.013199772	0	FN1_ITGAV_ITGB8	FN1 - (ITGAV+ITGB8)	FN1	ECM-Receptor	KEGG: hsa04512
1969	Unciliated epithelia	Proliferating stromal cell	FN1	ITGAV_ITGB8	0.000485682	0	FN1_ITGAV_ITGB8	FN1 - (ITGAV+ITGB8)	FN1	ECM-Receptor	KEGG: hsa04512
1970	Proliferating stromal cell	Proliferating stromal cell	FN1	ITGAV_ITGB8	0.009492164	0	FN1_ITGAV_ITGB8	FN1 - (ITGAV+ITGB8)	FN1	ECM-Receptor	KEGG: hsa04512
1971	Stromal cell	Proliferating stromal cell	FN1	ITGAV_ITGB8	0.008512258	0	FN1_ITGAV_ITGB8	FN1 - (ITGAV+ITGB8)	FN1	ECM-Receptor	KEGG: hsa04512
1972	Smooth muscle cells	Proliferating stromal cell	FN1	ITGAV_ITGB8	0.011712472	0	FN1_ITGAV_ITGB8	FN1 - (ITGAV+ITGB8)	FN1	ECM-Receptor	KEGG: hsa04512
1973	Unciliated epithelia	Unciliated epithelia	LAMA3	ITGAV_ITGB8	0.001259498	0	LAMA3_ITGAV_ITGB8	LAMA3 - (ITGAV+ITGB8)	LAMININ	ECM-Receptor	KEGG: hsa04512
1974	Ciliated epithelia	Unciliated epithelia	LAMA3	ITGAV_ITGB8	0.002457834	0	LAMA3_ITGAV_ITGB8	LAMA3 - (ITGAV+ITGB8)	LAMININ	ECM-Receptor	KEGG: hsa04512
1975	Smooth muscle cells	Unciliated epithelia	LAMA3	ITGAV_ITGB8	0.003937752	0	LAMA3_ITGAV_ITGB8	LAMA3 - (ITGAV+ITGB8)	LAMININ	ECM-Receptor	KEGG: hsa04512
1976	Unciliated epithelia	Ciliated epithelia	LAMA3	ITGAV_ITGB8	0.001738776	0	LAMA3_ITGAV_ITGB8	LAMA3 - (ITGAV+ITGB8)	LAMININ	ECM-Receptor	KEGG: hsa04512
1977	Ciliated epithelia	Ciliated epithelia	LAMA3	ITGAV_ITGB8	0.003391567	0	LAMA3_ITGAV_ITGB8	LAMA3 - (ITGAV+ITGB8)	LAMININ	ECM-Receptor	KEGG: hsa04512
1978	Smooth muscle cells	Ciliated epithelia	LAMA3	ITGAV_ITGB8	0.005430646	0	LAMA3_ITGAV_ITGB8	LAMA3 - (ITGAV+ITGB8)	LAMININ	ECM-Receptor	KEGG: hsa04512
1979	Unciliated epithelia	Proliferating stromal cell	LAMA3	ITGAV_ITGB8	0.00040711	0	LAMA3_ITGAV_ITGB8	LAMA3 - (ITGAV+ITGB8)	LAMININ	ECM-Receptor	KEGG: hsa04512
1980	Ciliated epithelia	Proliferating stromal cell	LAMA3	ITGAV_ITGB8	0.000795097	0	LAMA3_ITGAV_ITGB8	LAMA3 - (ITGAV+ITGB8)	LAMININ	ECM-Receptor	KEGG: hsa04512
1981	Smooth muscle cells	Proliferating stromal cell	LAMA3	ITGAV_ITGB8	0.001275122	0	LAMA3_ITGAV_ITGB8	LAMA3 - (ITGAV+ITGB8)	LAMININ	ECM-Receptor	KEGG: hsa04512
1982	Endothelia	Unciliated epithelia	LAMA4	ITGAV_ITGB8	0.015925065	0	LAMA4_ITGAV_ITGB8	LAMA4 - (ITGAV+ITGB8)	LAMININ	ECM-Receptor	KEGG: hsa04512
1983	Unciliated epithelia	Unciliated epithelia	LAMA4	ITGAV_ITGB8	0.000718982	0	LAMA4_ITGAV_ITGB8	LAMA4 - (ITGAV+ITGB8)	LAMININ	ECM-Receptor	KEGG: hsa04512
1984	Ciliated epithelia	Unciliated epithelia	LAMA4	ITGAV_ITGB8	0.001774961	0	LAMA4_ITGAV_ITGB8	LAMA4 - (ITGAV+ITGB8)	LAMININ	ECM-Receptor	KEGG: hsa04512
1985	Proliferating stromal cell	Unciliated epithelia	LAMA4	ITGAV_ITGB8	0.008733596	0	LAMA4_ITGAV_ITGB8	LAMA4 - (ITGAV+ITGB8)	LAMININ	ECM-Receptor	KEGG: hsa04512
1986	Stromal cell	Unciliated epithelia	LAMA4	ITGAV_ITGB8	0.004758979	0	LAMA4_ITGAV_ITGB8	LAMA4 - (ITGAV+ITGB8)	LAMININ	ECM-Receptor	KEGG: hsa04512
1987	Smooth muscle cells	Unciliated epithelia	LAMA4	ITGAV_ITGB8	0.015150375	0	LAMA4_ITGAV_ITGB8	LAMA4 - (ITGAV+ITGB8)	LAMININ	ECM-Receptor	KEGG: hsa04512
1988	Endothelia	Ciliated epithelia	LAMA4	ITGAV_ITGB8	0.021862879	0	LAMA4_ITGAV_ITGB8	LAMA4 - (ITGAV+ITGB8)	LAMININ	ECM-Receptor	KEGG: hsa04512
1989	Ciliated epithelia	Ciliated epithelia	LAMA4	ITGAV_ITGB8	0.002449907	0	LAMA4_ITGAV_ITGB8	LAMA4 - (ITGAV+ITGB8)	LAMININ	ECM-Receptor	KEGG: hsa04512
1990	Proliferating stromal cell	Ciliated epithelia	LAMA4	ITGAV_ITGB8	0.01202276	0	LAMA4_ITGAV_ITGB8	LAMA4 - (ITGAV+ITGB8)	LAMININ	ECM-Receptor	KEGG: hsa04512
1991	Stromal cell	Ciliated epithelia	LAMA4	ITGAV_ITGB8	0.006561168	0	LAMA4_ITGAV_ITGB8	LAMA4 - (ITGAV+ITGB8)	LAMININ	ECM-Receptor	KEGG: hsa04512
1992	Smooth muscle cells	Ciliated epithelia	LAMA4	ITGAV_ITGB8	0.020805445	0	LAMA4_ITGAV_ITGB8	LAMA4 - (ITGAV+ITGB8)	LAMININ	ECM-Receptor	KEGG: hsa04512
1993	Endothelia	Proliferating stromal cell	LAMA4	ITGAV_ITGB8	0.005199161	0	LAMA4_ITGAV_ITGB8	LAMA4 - (ITGAV+ITGB8)	LAMININ	ECM-Receptor	KEGG: hsa04512
1994	Unciliated epithelia	Proliferating stromal cell	LAMA4	ITGAV_ITGB8	0.000232313	0	LAMA4_ITGAV_ITGB8	LAMA4 - (ITGAV+ITGB8)	LAMININ	ECM-Receptor	KEGG: hsa04512
1995	Ciliated epithelia	Proliferating stromal cell	LAMA4	ITGAV_ITGB8	0.000573925	0	LAMA4_ITGAV_ITGB8	LAMA4 - (ITGAV+ITGB8)	LAMININ	ECM-Receptor	KEGG: hsa04512
1996	Proliferating stromal cell	Proliferating stromal cell	LAMA4	ITGAV_ITGB8	0.002837349	0	LAMA4_ITGAV_ITGB8	LAMA4 - (ITGAV+ITGB8)	LAMININ	ECM-Receptor	KEGG: hsa04512
1997	Stromal cell	Proliferating stromal cell	LAMA4	ITGAV_ITGB8	0.001541911	0	LAMA4_ITGAV_ITGB8	LAMA4 - (ITGAV+ITGB8)	LAMININ	ECM-Receptor	KEGG: hsa04512
1998	Smooth muscle cells	Proliferating stromal cell	LAMA4	ITGAV_ITGB8	0.004943622	0	LAMA4_ITGAV_ITGB8	LAMA4 - (ITGAV+ITGB8)	LAMININ	ECM-Receptor	KEGG: hsa04512
1999	Endothelia	Unciliated epithelia	LAMA5	ITGAV_ITGB8	0.008077787	0	LAMA5_ITGAV_ITGB8	LAMA5 - (ITGAV+ITGB8)	LAMININ	ECM-Receptor	KEGG: hsa04512
[truncated: 1,918 more rows]
